# Supplementary material for: Training interns in nutrition and dietetics: a cross-sectional study of the barriers and motivators to being a Registered Dietitian Nutritionist preceptor
Source: BMC Med Educ. 2021 May 16;21:277. doi: 10.1186/s12909-021-02700-0 (PMC8126131; doi:10.1186/s12909-021-02700-0)
Supplement: Supplementary file 2 — Additional file 2. Supplementary Data File. [file 12909_2021_2700_MOESM2_ESM.xlsx]

## Sheet: Title Page
Training Interns in Nutrition and Dietetics: A Cross-Sectional Study of the Barriers and Motivators to Being a Registered Dietitian Nutritionist Preceptor Authors Andrea M. Hutchins, PhD, RD, FAND Associate Professor, Department of Human Physiology and Nutrition, University of Colorado Colorado Springs, 1420 Austin Bluffs Parkway, Colorado Springs, CO 80918; Email: Andrea.Hutchins@uccs.edu Donna …

## Sheet: National DI Preceptor US 2015 d
EndDate	ValidCase	R - Preceptor Status Now	Gender	HispanicBivariate	RaceDichot	RaceRecode1	AgeYears	BirthYear	Full time student	State	ZIP:	RD training pathway	Number years as RD	Emphasis on giving back in training?	Education_Bivariate	Highest level education	Other (optional)	Hispanic identifier	If other, please specify	Member AND	Other (please specify)	RecCredentialCat	RD/RDN	DTR	Certified Dietary Manager	BCS Pediatric Nutrition	BCS Sports Dietetics	Gerontological Nutrition	Oncology	Renal	FAND	FADA	Cert Nutr Support Spec	Adv Diabetes Management	Cert Diabetes Educator	None of these credential	Other (please specify)	Employed in Nutrition Field	Other (please specify)	If applicable, how many total years have you worked in the nutrition and dietetics field?Please select an option from the drop down menu below.	OPTIONAL: Comments	Rec Employment Setting	Employment Setting	Other (please specify)	Main Job Title	Other (please specify)	Know Preceptors can be non-RDs	Does your current place of employment train dietetic interns?	OPTIONAL: Comments
08/11/2015 02:35:23 PM	Valid case	Never Precepted	Female	Not Hispanic	White	White	59	1956	No	New Hampshire	03820	Masters plus 6-months work experience	31	No	Masters or more	Master’s degree (MS, MA, MEd, MBA)		No, not of Hispanic, Latino, or Spanish origin		Yes		RD/RDN	Registered Dietitian (RD) or Registered Dietitian Nutritionist (RDN)	#NULL!	#NULL!	#NULL!	#NULL!	#NULL!	#NULL!	#NULL!	#NULL!	#NULL!	#NULL!	#NULL!	#NULL!	#NULL!		Yes		34 years		Community or Government	Faculty member at college or university		#NULL!	Director of a Dietetic Technology Program	Yes	Yes
08/11/2015 04:55:43 PM	Valid case	Never Precepted	Female	Not Hispanic	White	White	65	1950	No	Florida	32225	Regular internship	42	No	Masters or more	Master’s degree (MS, MA, MEd, MBA)		No, not of Hispanic, Latino, or Spanish origin		Yes		RD/RDN	Registered Dietitian (RD) or Registered Dietitian Nutritionist (RDN)	#NULL!	#NULL!	#NULL!	#NULL!	#NULL!	#NULL!	#NULL!	#NULL!	#NULL!	#NULL!	#NULL!	#NULL!	#NULL!		Yes		more than 40 years		Private Practice/Consultant	#NULL!	consultant for non-profit	Nutrition Consultant		No	#NULL!	self-employed, no staff
08/18/2015 11:07:57 AM	Valid case	Never Precepted	Female	Not Hispanic	White	White	25	1990	No	Indiana	46032	Combined Masters/internship program	Less than 1 year	Yes	Masters or more	Master’s degree (MS, MA, MEd, MBA)		No, not of Hispanic, Latino, or Spanish origin		Yes		RD/RDN	Registered Dietitian (RD) or Registered Dietitian Nutritionist (RDN)	#NULL!	#NULL!	#NULL!	#NULL!	#NULL!	#NULL!	#NULL!	#NULL!	#NULL!	#NULL!	#NULL!	#NULL!	#NULL!		Not currently employed		Less than 1 year		Private Practice/Consultant	Consultant - health care facility		Clinical Dietitian		No	I am currently unemployed
08/11/2015 07:49:55 AM	Valid case	Former Preceptor	Female	Not Hispanic	White	White	74	1941	No	North Carolina	28306	Regular internship	42	No	Masters or more	Master’s degree (MS, MA, MEd, MBA)		No, not of Hispanic, Latino, or Spanish origin		Yes		RD/RDN	Registered Dietitian (RD) or Registered Dietitian Nutritionist (RDN)	#NULL!	#NULL!	#NULL!	#NULL!	#NULL!	#NULL!	#NULL!	#NULL!	#NULL!	#NULL!	#NULL!	#NULL!	#NULL!		Yes, self-employed		more than 40 years		Private Practice/Consultant	Private practice	Home based private counseling BCBSNC accepted and private pay.	Registered Dietitian/Registered Dietitian Nutritionist		No	No	Have on occasion throughout my career had interns on limited basis. Have enjoyed having them. At this time have too many other in tress outside my practice to do so.
08/26/2015 05:53:15 AM	Valid case	Never Precepted	Female	Not Hispanic	White	White	58	1957	No	Florida	33321	Regular internship	32	Don't know/don't remember	Bachelors or less	Bachelor’s degree (BA, BS, AB)		No, not of Hispanic, Latino, or Spanish origin		Yes		RD/RDN	Registered Dietitian (RD) or Registered Dietitian Nutritionist (RDN)	#NULL!	#NULL!	#NULL!	#NULL!	#NULL!	#NULL!	#NULL!	#NULL!	#NULL!	#NULL!	#NULL!	#NULL!	#NULL!		Yes		25 years		Clinical nutrition	Hospital (in-patient/acute care)		Clinical Dietitian		Yes	#NULL!	We have had students. However, we are currently short staffed and do not have a Clinical supervisor.
08/18/2015 07:30:32 AM	Valid case	Never Precepted	Female	Not Hispanic	White	White	43	1972	No	Florida	33324	#NULL!	#NULL!	#NULL!	Bachelors or less	Bachelor’s degree (BA, BS, AB)		No, not of Hispanic, Latino, or Spanish origin		Yes		DTR	#NULL!	Dietetic Technician Registered (DTR)	#NULL!	#NULL!	#NULL!	#NULL!	#NULL!	#NULL!	#NULL!	#NULL!	#NULL!	#NULL!	#NULL!	#NULL!		#NULL!		#NULL!		Food Service or Retail	Food manufacturer/distributor/retailer		Vendor Representative		No	Do not know
08/12/2015 07:56:41 AM	Valid case	Never Precepted	Female	Not Hispanic	White	White	62	1953	No	Pennsylvania	17022	Masters plus 6-months work experience	35	No	Masters or more	Master’s degree (MS, MA, MEd, MBA)		No, not of Hispanic, Latino, or Spanish origin		Yes		RD/RDN	Registered Dietitian (RD) or Registered Dietitian Nutritionist (RDN)	#NULL!	#NULL!	#NULL!	#NULL!	#NULL!	#NULL!	#NULL!	#NULL!	#NULL!	#NULL!	#NULL!	#NULL!	#NULL!		Yes		35 years		Clinical nutrition	Extended care facility		Registered Dietitian/Registered Dietitian Nutritionist		No	No
08/26/2015 01:47:28 AM	Valid case	Never Precepted	Female	Hispanic	White	White	29	1986	No	#NULL!		Regular internship	3	No	Bachelors or less	Bachelor’s degree (BA, BS, AB)		Yes, another Hispanic, Latino, or Spanish origin		Yes		RD/RDN	Registered Dietitian (RD) or Registered Dietitian Nutritionist (RDN)	#NULL!	#NULL!	#NULL!	#NULL!	#NULL!	#NULL!	#NULL!	#NULL!	#NULL!	#NULL!	#NULL!	#NULL!	#NULL!		Yes, self-employed		3 years		Private Practice/Consultant	Private practice		Registered Dietitian/Registered Dietitian Nutritionist		No	No
08/11/2015 01:50:51 PM	Valid case	Never Precepted	Female	Not Hispanic	White	White	27	1988	No	Arizona	85008	Regular internship	3	Yes	Bachelors or less	Bachelor’s degree (BA, BS, AB)		No, not of Hispanic, Latino, or Spanish origin		Yes		RD/RDN	Registered Dietitian (RD) or Registered Dietitian Nutritionist (RDN)	#NULL!	#NULL!	#NULL!	#NULL!	#NULL!	#NULL!	#NULL!	#NULL!	#NULL!	#NULL!	#NULL!	#NULL!	#NULL!		Yes		3 years		Community or Government	Community/Public Health program		Nutrition Consultant		No	No
08/19/2015 06:34:25 AM	Valid case	Never Precepted	Female	Not Hispanic	White	White	64	1951	No	Pennsylvania	19446	Other (please explain below)	39	No	Bachelors or less	Bachelor’s degree (BA, BS, AB)		No, not of Hispanic, Latino, or Spanish origin		Yes		RD/RDN	Registered Dietitian (RD) or Registered Dietitian Nutritionist (RDN)	#NULL!	#NULL!	#NULL!	#NULL!	#NULL!	#NULL!	#NULL!	#NULL!	#NULL!	#NULL!	#NULL!	#NULL!	#NULL!		Other (please specify)	I work for the Dept. of Health as a Health Facility Quality Examiner/Nutrition. It's surveying nursing homes under CMS regulations. My emphasis isn't always nutrition related.	more than 40 years		Community or Government	Government agency (Federal, State, or County)		#NULL!	Health Facility Quality Examiner	No	No
08/23/2015 08:18:27 AM	Valid case	Never Precepted	Female	Not Hispanic	White	White	60	1955	No	Florida	32601	Combined Masters/internship program	25	Yes	Masters or more	Master’s degree (MS, MA, MEd, MBA)		No, not of Hispanic, Latino, or Spanish origin		Yes		RD/RDN	Registered Dietitian (RD) or Registered Dietitian Nutritionist (RDN)	#NULL!	#NULL!	#NULL!	#NULL!	#NULL!	#NULL!	#NULL!	#NULL!	#NULL!	#NULL!	#NULL!	#NULL!	#NULL!		Yes, self-employed		25 years		Private Practice/Consultant	Consultant - health care facility		Nutrition Consultant		Yes	No
08/26/2015 07:25:23 AM	Valid case	Never Precepted	Female	Not Hispanic	White	White	61	1954	No	Oregon	97403	Coordinated DPD/internship program	37	Don't know/don't remember	Masters or more	Master’s degree (MS, MA, MEd, MBA)		No, not of Hispanic, Latino, or Spanish origin		Yes		RD/RDN	Registered Dietitian (RD) or Registered Dietitian Nutritionist (RDN)	#NULL!	#NULL!	#NULL!	#NULL!	#NULL!	#NULL!	#NULL!	#NULL!	#NULL!	#NULL!	#NULL!	#NULL!	#NULL!		Yes		30 years		Clinical nutrition	#NULL!	Hospital-based out-patient care (cardiac/pulmonary rehabilitation)	Clinical Dietitian		No	Yes
08/11/2015 10:05:32 AM	Valid case	Never Precepted	Female	Not Hispanic	White	White	47	1968	No	Michigan	48178	Coordinated DPD/internship program	5	Yes	Bachelors or less	Bachelor’s degree (BA, BS, AB)		No, not of Hispanic, Latino, or Spanish origin		Yes		RD/RDN	Registered Dietitian (RD) or Registered Dietitian Nutritionist (RDN)	#NULL!	#NULL!	#NULL!	#NULL!	#NULL!	#NULL!	#NULL!	#NULL!	#NULL!	#NULL!	#NULL!	#NULL!	#NULL!		Yes		8 years		Private Practice/Consultant	Consultant - corporate		#NULL!	Director of Nutrition Services	No	I am currently unemployed
08/11/2015 02:06:21 PM	Valid case	Never Precepted	Female	Not Hispanic	White	White	61	1954	No	Michigan	49837	Masters plus 6-months work experience	34	No	Masters or more	Master’s degree (MS, MA, MEd, MBA)		No, not of Hispanic, Latino, or Spanish origin		Yes		RD/RDN	Registered Dietitian (RD) or Registered Dietitian Nutritionist (RDN)	#NULL!	#NULL!	#NULL!	#NULL!	#NULL!	#NULL!	#NULL!	#NULL!	#NULL!	#NULL!	#NULL!	#NULL!	#NULL!		Yes		35 years		Clinical nutrition	Hospital (in-patient/acute care)		Diabetes Educator		No	No
08/11/2015 06:15:21 AM	Valid case	Never Precepted	Female	Not Hispanic	White	White	47	1968	No	New York	10504	Combined Masters/internship program	11	No	Masters or more	Master’s degree (MS, MA, MEd, MBA)		No, not of Hispanic, Latino, or Spanish origin		Yes		RD/RDN	Registered Dietitian (RD) or Registered Dietitian Nutritionist (RDN)	#NULL!	#NULL!	#NULL!	#NULL!	#NULL!	#NULL!	#NULL!	#NULL!	#NULL!	#NULL!	#NULL!	#NULL!	#NULL!		Yes		10 years	mostly part time	Community or Government	Community/Public Health program		Registered Dietitian/Registered Dietitian Nutritionist		No	Do not know
08/18/2015 01:43:10 PM	Valid case	Never Precepted	Female	Not Hispanic	White	White	37	1978	No	Massachusetts	02139	Regular internship	5	Yes	Masters or more	Master’s degree (MS, MA, MEd, MBA)		No, not of Hispanic, Latino, or Spanish origin		Yes		RD/RDN	Registered Dietitian (RD) or Registered Dietitian Nutritionist (RDN)	#NULL!	#NULL!	#NULL!	#NULL!	#NULL!	#NULL!	#NULL!	#NULL!	#NULL!	#NULL!	#NULL!	#NULL!	#NULL!		Yes		#NULL!		Private Practice/Consultant	Private practice		Registered Dietitian/Registered Dietitian Nutritionist		No	No	I continue to encourage it
08/11/2015 05:09:40 AM	Valid case	Never Precepted	Female	Not Hispanic	White	White	47	1968	No	New York	12538	Regular internship	23	Yes	Bachelors or less	Bachelor’s degree (BA, BS, AB)		No, not of Hispanic, Latino, or Spanish origin		Yes		RD/RDN	Registered Dietitian (RD) or Registered Dietitian Nutritionist (RDN)	#NULL!	#NULL!	#NULL!	#NULL!	#NULL!	#NULL!	#NULL!	#NULL!	#NULL!	#NULL!	#NULL!	#NULL!	#NULL!		Yes		23 years		Community or Government	Government agency (Federal, State, or County)		Clinical Nutrition Manager		No	No
08/26/2015 11:13:05 AM	Valid case	Never Precepted	Female	Not Hispanic	White	White	39	1976	No	California	91501	Coordinated DPD/internship program	3	Yes	Masters or more	Master’s degree (MS, MA, MEd, MBA)		No, not of Hispanic, Latino, or Spanish origin		Yes		RD/RDN	Registered Dietitian (RD) or Registered Dietitian Nutritionist (RDN)	#NULL!	#NULL!	#NULL!	#NULL!	#NULL!	#NULL!	#NULL!	#NULL!	#NULL!	#NULL!	#NULL!	#NULL!	#NULL!		Yes		8 years		Private Practice/Consultant	Private practice	Hospital outpatient	Clinical Dietitian		Yes	No
08/13/2015 02:59:29 PM	Valid case	Never Precepted	Female	Not Hispanic	White	White	33	1982	Yes	California	90026	Regular internship	5	No	Masters or more	Master’s degree (MS, MA, MEd, MBA)	current PhD student	No, not of Hispanic, Latino, or Spanish origin		Yes		RD/RDN	Registered Dietitian (RD) or Registered Dietitian Nutritionist (RDN)	#NULL!	#NULL!	#NULL!	#NULL!	#NULL!	#NULL!	#NULL!	#NULL!	#NULL!	#NULL!	#NULL!	#NULL!	#NULL!		Other (please specify)	related field, doctoral studies	5 years		Private Practice/Consultant	Research		Nutrition Consultant		No	No
08/16/2015 08:52:57 AM	Valid case	Never Precepted	Female	Not Hispanic	White	White	33	1982	No	Maryland	20854	Regular internship	5	No	Bachelors or less	Bachelor’s degree (BA, BS, AB)		No, not of Hispanic, Latino, or Spanish origin		Yes		RD/RDN	Registered Dietitian (RD) or Registered Dietitian Nutritionist (RDN)	#NULL!	#NULL!	#NULL!	#NULL!	#NULL!	#NULL!	#NULL!	#NULL!	#NULL!	#NULL!	#NULL!	#NULL!	#NULL!		Yes		3 years		Clinical nutrition	Hospital (in-patient/acute care)		Neonatal Dietitian		No	Yes
08/19/2015 04:45:46 AM	Valid case	Never Precepted	Female	Not Hispanic	Other	Asian	32	1983	No	California	91214	Combined Masters/internship program	7	Yes	Masters or more	Master’s degree (MS, MA, MEd, MBA)		No, not of Hispanic, Latino, or Spanish origin		Yes		RD/RDN	Registered Dietitian (RD) or Registered Dietitian Nutritionist (RDN)	#NULL!	#NULL!	#NULL!	#NULL!	#NULL!	#NULL!	#NULL!	#NULL!	#NULL!	#NULL!	#NULL!	#NULL!	#NULL!		Yes		7 years		Clinical nutrition	Hospital (in-patient/acute care)		Clinical Dietitian		No	No
08/26/2015 07:23:33 AM	Valid case	Former Preceptor	Female	Not Hispanic	White	White	30	1985	No	Florida	32806	Combined Masters/internship program	6	Yes	Masters or more	Master’s degree (MS, MA, MEd, MBA)		No, not of Hispanic, Latino, or Spanish origin		Yes		RD/RDN	Registered Dietitian (RD) or Registered Dietitian Nutritionist (RDN)	#NULL!	#NULL!	#NULL!	#NULL!	#NULL!	#NULL!	#NULL!	#NULL!	#NULL!	#NULL!	#NULL!	#NULL!	#NULL!		Yes		6 years		Clinical nutrition	Hospital (in-patient/acute care)		Clinical Dietitian		No	Yes
08/19/2015 06:09:04 PM	Valid case	Never Precepted	Female	Not Hispanic	White	White	59	1956	No	California	95818	Coordinated DPD/internship program	34	No	Masters or more	Master’s degree (MS, MA, MEd, MBA)		No, not of Hispanic, Latino, or Spanish origin		Yes		RD/RDN	Registered Dietitian (RD) or Registered Dietitian Nutritionist (RDN)	#NULL!	#NULL!	#NULL!	#NULL!	#NULL!	#NULL!	#NULL!	#NULL!	#NULL!	#NULL!	#NULL!	#NULL!	#NULL!		Yes		34 years		Clinical nutrition	Hospital (in-patient/acute care)		Clinical Nutrition Manager		No	No
08/11/2015 06:56:17 AM	Valid case	Current Preceptor	Female	Not Hispanic	White	White	51	1964	No	California	95663	Regular internship	28	No	Bachelors or less	Bachelor’s degree (BA, BS, AB)		No, not of Hispanic, Latino, or Spanish origin		Yes		RD/RDN	Registered Dietitian (RD) or Registered Dietitian Nutritionist (RDN)	#NULL!	#NULL!	#NULL!	#NULL!	#NULL!	#NULL!	#NULL!	#NULL!	#NULL!	#NULL!	#NULL!	#NULL!	#NULL!		Yes		28 years		Clinical nutrition	Healthcare provider (HMO, physician)		Diabetes Educator	Regional Clinical Manager	No	Yes
08/11/2015 10:29:56 AM	Valid case	Never Precepted	Female	Not Hispanic	White	White	56	1959	No	Kansas	66215	Other (please explain below)	32	No	Masters or more	Master’s degree (MS, MA, MEd, MBA)		No, not of Hispanic, Latino, or Spanish origin		Yes		RD/RDN	Registered Dietitian (RD) or Registered Dietitian Nutritionist (RDN)	#NULL!	#NULL!	#NULL!	#NULL!	#NULL!	#NULL!	#NULL!	#NULL!	#NULL!	#NULL!	#NULL!	#NULL!	#NULL!		Yes		32 years		Community or Government	Faculty member at college or university		Faculty		Yes	No
08/11/2015 06:10:13 AM	Valid case	Never Precepted	Female	Not Hispanic	White	White	52	1963	No	South Carolina	29605	Regular internship	2	Yes	Masters or more	Master’s degree (MS, MA, MEd, MBA)		No, not of Hispanic, Latino, or Spanish origin		Yes		RD/RDN	Registered Dietitian (RD) or Registered Dietitian Nutritionist (RDN)	#NULL!	#NULL!	#NULL!	#NULL!	#NULL!	#NULL!	#NULL!	#NULL!	#NULL!	#NULL!	#NULL!	#NULL!	#NULL!		Yes		2 years		Clinical nutrition	Clinic or Ambulatory care center		Clinical Dietitian		No	Yes
08/11/2015 08:08:35 PM	Valid case	Never Precepted	Female	Not Hispanic	White	White	61	1954	No	Florida	34232	Regular internship	38	No	Bachelors or less	Bachelor’s degree (BA, BS, AB)		No, not of Hispanic, Latino, or Spanish origin		Yes		RD/RDN	Registered Dietitian (RD) or Registered Dietitian Nutritionist (RDN)	#NULL!	#NULL!	#NULL!	#NULL!	#NULL!	#NULL!	#NULL!	#NULL!	#NULL!	#NULL!	#NULL!	#NULL!	#NULL!		Yes, self-employed		30 years		Clinical nutrition	Extended care facility		Nutrition Consultant		No	No
08/18/2015 01:09:13 AM	Valid case	Never Precepted	Female	Not Hispanic	White	White	35	1980	No	Utah	84770	Regular internship	11	No	Masters or more	Master’s degree (MS, MA, MEd, MBA)		No, not of Hispanic, Latino, or Spanish origin		Yes		RD/RDN	Registered Dietitian (RD) or Registered Dietitian Nutritionist (RDN)	#NULL!	#NULL!	#NULL!	#NULL!	#NULL!	#NULL!	#NULL!	#NULL!	#NULL!	#NULL!	#NULL!	#NULL!	#NULL!		Yes, self-employed		11 years		Clinical nutrition	Clinic or Ambulatory care center		Diabetes Educator		No	No
08/11/2015 07:05:08 AM	Valid case	Never Precepted	Female	Not Hispanic	White	White	28	1987	No	Kentucky	41011	Combined Masters/internship program	4	Yes	Masters or more	Master’s degree (MS, MA, MEd, MBA)		No, not of Hispanic, Latino, or Spanish origin		Yes		RD/RDN	Registered Dietitian (RD) or Registered Dietitian Nutritionist (RDN)	#NULL!	#NULL!	#NULL!	#NULL!	#NULL!	#NULL!	#NULL!	#NULL!	#NULL!	#NULL!	#NULL!	#NULL!	#NULL!		Yes		4 years		Clinical nutrition	Extended care facility		Registered Dietitian/Registered Dietitian Nutritionist		No	No
08/11/2015 06:48:01 AM	Valid case	Former Preceptor	Female	Not Hispanic	Other	Asian	66	1949	No	West Virginia	26505	Regular internship	44	Don't know/don't remember	Masters or more	Doctorate degree (PhD, DrPH, ScD)		No, not of Hispanic, Latino, or Spanish origin		Yes		RD/RDN	Registered Dietitian (RD) or Registered Dietitian Nutritionist (RDN)	#NULL!	#NULL!	#NULL!	#NULL!	#NULL!	#NULL!	#NULL!	#NULL!	#NULL!	#NULL!	#NULL!	#NULL!	#NULL!		Yes		35 years		Community or Government	Faculty member at college or university		Registered Dietitian/Registered Dietitian Nutritionist		Yes	Yes
08/11/2015 06:06:31 AM	Valid case	Never Precepted	Female	Not Hispanic	White	White	27	1988	No	Ohio	45212	Regular internship	2	No	Masters or more	Master’s degree (MS, MA, MEd, MBA)		No, not of Hispanic, Latino, or Spanish origin		Yes		RD/RDN	Registered Dietitian (RD) or Registered Dietitian Nutritionist (RDN)	#NULL!	#NULL!	#NULL!	#NULL!	#NULL!	#NULL!	#NULL!	#NULL!	#NULL!	#NULL!	#NULL!	#NULL!	#NULL!		Yes		2 years		Clinical nutrition	Hospital (in-patient/acute care)		Clinical Dietitian		No	Yes	By request only
08/11/2015 05:14:49 AM	Valid case	Never Precepted	Female	Not Hispanic	White	White	48	1967	No	Indiana	46259	Regular internship	24	Don't know/don't remember	Masters or more	Master’s degree (MS, MA, MEd, MBA)		No, not of Hispanic, Latino, or Spanish origin		Yes		RD/RDN	Registered Dietitian (RD) or Registered Dietitian Nutritionist (RDN)	#NULL!	#NULL!	#NULL!	#NULL!	#NULL!	#NULL!	#NULL!	#NULL!	#NULL!	#NULL!	#NULL!	#NULL!	#NULL!		Yes, self-employed		18 years	took some time off to raise children	Community or Government	Government agency (Federal, State, or County)		Pediatric Dietitian		No	No
08/13/2015 05:37:18 PM	Valid case	Never Precepted	Female	Not Hispanic	White	White	65	1950	No	Florida	32174	Regular internship	42	No	Bachelors or less	Bachelor’s degree (BA, BS, AB)		No, not of Hispanic, Latino, or Spanish origin		Yes		RD/RDN	Registered Dietitian (RD) or Registered Dietitian Nutritionist (RDN)	#NULL!	#NULL!	#NULL!	#NULL!	#NULL!	#NULL!	#NULL!	#NULL!	#NULL!	#NULL!	#NULL!	#NULL!	#NULL!		Yes, self-employed		more than 40 years		Private Practice/Consultant	Consultant - health care facility		Nutrition Consultant		Yes	No
08/18/2015 11:52:20 AM	Valid case	Never Precepted	Female	Not Hispanic	White	White	48	1967	No	Michigan	49445	Regular internship	28	Don't know/don't remember	Bachelors or less	Bachelor’s degree (BA, BS, AB)		No, not of Hispanic, Latino, or Spanish origin		Yes		RD/RDN	Registered Dietitian (RD) or Registered Dietitian Nutritionist (RDN)	#NULL!	#NULL!	#NULL!	#NULL!	#NULL!	#NULL!	#NULL!	#NULL!	#NULL!	#NULL!	#NULL!	#NULL!	#NULL!		Yes		23 years		Community or Government	Community/Public Health program		Registered Dietitian/Registered Dietitian Nutritionist		No	No
08/18/2015 03:18:01 PM	Valid case	Never Precepted	Female	Not Hispanic	Other	Other	72	1943	No	Florida	32792	Masters plus 6-months work experience	26	Don't know/don't remember	Masters or more	Master’s degree (MS, MA, MEd, MBA)		No, not of Hispanic, Latino, or Spanish origin		Yes		RD/RDN	Registered Dietitian (RD) or Registered Dietitian Nutritionist (RDN)	#NULL!	#NULL!	#NULL!	#NULL!	#NULL!	#NULL!	#NULL!	#NULL!	#NULL!	#NULL!	#NULL!	#NULL!	#NULL!		Yes, self-employed		26 years		Private Practice/Consultant	Private practice		Registered Dietitian/Registered Dietitian Nutritionist		No	No
08/11/2015 11:55:08 AM	Valid case	Never Precepted	Female	Not Hispanic	White	White	34	1981	No	California	90046	Regular internship	1	No	Masters or more	Master’s degree (MS, MA, MEd, MBA)		No, not of Hispanic, Latino, or Spanish origin		Yes		RD/RDN	Registered Dietitian (RD) or Registered Dietitian Nutritionist (RDN)	#NULL!	#NULL!	#NULL!	#NULL!	#NULL!	#NULL!	#NULL!	#NULL!	#NULL!	#NULL!	#NULL!	#NULL!	#NULL!		Yes		Less than 1 year		Community or Government	Community/Public Health program	I also work for Wellness corporations	Registered Dietitian/Registered Dietitian Nutritionist	Health Educator	Yes	No
08/11/2015 01:39:36 PM	Valid case	Never Precepted	Female	Not Hispanic	White	White	59	1956	No	Florida	32563	Masters plus 6-months work experience	34	No	Masters or more	Master’s degree (MS, MA, MEd, MBA)		No, not of Hispanic, Latino, or Spanish origin		Yes		RD/RDN	Registered Dietitian (RD) or Registered Dietitian Nutritionist (RDN)	#NULL!	#NULL!	#NULL!	#NULL!	#NULL!	#NULL!	#NULL!	#NULL!	#NULL!	#NULL!	#NULL!	#NULL!	#NULL!		Yes		36 years		Community or Government	Faculty member at college or university		#NULL!	Assistant Professor	No	No
08/18/2015 09:08:54 AM	Valid case	Never Precepted	Female	Not Hispanic	White	White	51	1964	No	Washington	98033	Coordinated DPD/internship program	33	No	Masters or more	Master’s degree (MS, MA, MEd, MBA)		No, not of Hispanic, Latino, or Spanish origin		Yes		RD/RDN	Registered Dietitian (RD) or Registered Dietitian Nutritionist (RDN)	#NULL!	#NULL!	#NULL!	#NULL!	#NULL!	#NULL!	#NULL!	#NULL!	#NULL!	#NULL!	#NULL!	#NULL!	#NULL!		Yes, self-employed		33 years		Private Practice/Consultant	Consultant - corporate		Nutrition Consultant		No	Do not know	I work with interns but not in a formal capacity - I hire them to help me with work such as social media, background research, etc
08/11/2015 05:55:17 AM	Valid case	Never Precepted	Female	Not Hispanic	White	White	44	1971	No	Colorado	80233	Regular internship	21	No	Bachelors or less	Bachelor’s degree (BA, BS, AB)		No, not of Hispanic, Latino, or Spanish origin		Yes		RD/RDN	Registered Dietitian (RD) or Registered Dietitian Nutritionist (RDN)	#NULL!	#NULL!	#NULL!	#NULL!	#NULL!	#NULL!	#NULL!	#NULL!	#NULL!	#NULL!	#NULL!	#NULL!	#NULL!		Yes		21 years		Clinical nutrition	Extended care facility		Gerontological Dietitian		No	No
08/11/2015 01:17:59 PM	Valid case	Never Precepted	Female	Not Hispanic	White	White	37	1978	No	Ohio	43950	Coordinated DPD/internship program	12	No	Bachelors or less	Bachelor’s degree (BA, BS, AB)		No, not of Hispanic, Latino, or Spanish origin		Yes		RD/RDN	Registered Dietitian (RD) or Registered Dietitian Nutritionist (RDN)	#NULL!	#NULL!	#NULL!	#NULL!	#NULL!	#NULL!	#NULL!	#NULL!	#NULL!	#NULL!	#NULL!	#NULL!	#NULL!		Yes		12 years		Clinical nutrition	Clinic or Ambulatory care center		Registered Dietitian/Registered Dietitian Nutritionist		No	No
08/12/2015 06:33:47 PM	Valid case	Never Precepted	Female	Not Hispanic	White	White	60	1955	No	Pennsylvania	17015	Individualized Supervised Practice Pathway (ISPP)	34	No	Bachelors or less	Bachelor’s degree (BA, BS, AB)		No, not of Hispanic, Latino, or Spanish origin		Yes		RD/RDN	Registered Dietitian (RD) or Registered Dietitian Nutritionist (RDN)	#NULL!	#NULL!	#NULL!	#NULL!	#NULL!	#NULL!	#NULL!	#NULL!	#NULL!	#NULL!	#NULL!	#NULL!	#NULL!		Yes		32 years		Clinical nutrition	Extended care facility	Rehabilitation hospital, sub acute	Clinical Dietitian		Yes	No
09/03/2015 02:22:34 PM	Valid case	Never Precepted	Female	Not Hispanic	White	White	45	1970	No	California	93003	Combined Masters/internship program	19	Yes	Masters or more	Master’s degree (MS, MA, MEd, MBA)		No, not of Hispanic, Latino, or Spanish origin		Yes		RD/RDN	Registered Dietitian (RD) or Registered Dietitian Nutritionist (RDN)	#NULL!	#NULL!	#NULL!	#NULL!	#NULL!	#NULL!	#NULL!	#NULL!	#NULL!	#NULL!	#NULL!	#NULL!	#NULL!		Yes		17 years		Clinical nutrition	Clinic or Ambulatory care center		Registered Dietitian/Registered Dietitian Nutritionist		No	No
08/11/2015 07:59:34 AM	Valid case	Never Precepted	Female	Not Hispanic	White	White	25	1990	No	Ohio	43543	Regular internship	1	Yes	Bachelors or less	Bachelor’s degree (BA, BS, AB)		No, not of Hispanic, Latino, or Spanish origin		Yes		RD/RDN	Registered Dietitian (RD) or Registered Dietitian Nutritionist (RDN)	#NULL!	#NULL!	#NULL!	#NULL!	#NULL!	#NULL!	#NULL!	#NULL!	#NULL!	#NULL!	#NULL!	#NULL!	#NULL!		Yes		#NULL!		Clinical nutrition	Hospital (in-patient/acute care)		Clinical Dietitian		Yes	No
08/26/2015 09:05:35 PM	Valid case	Never Precepted	Female	Not Hispanic	White	White	57	1958	No	New York	14467	Coordinated DPD/internship program	36	Don't know/don't remember	Masters or more	Master’s degree (MS, MA, MEd, MBA)		No, not of Hispanic, Latino, or Spanish origin		Yes		RD/RDN	Registered Dietitian (RD) or Registered Dietitian Nutritionist (RDN)	#NULL!	#NULL!	#NULL!	#NULL!	#NULL!	#NULL!	#NULL!	#NULL!	#NULL!	#NULL!	#NULL!	#NULL!	#NULL!		Yes		36 years		Clinical nutrition	Healthcare provider (HMO, physician)		Diabetes Educator		No	Do not know
08/27/2015 08:34:58 AM	Valid case	Never Precepted	Female	Hispanic	White	White	53	1962	No	Texas	75214	Other (please explain below)	26	Don't know/don't remember	Bachelors or less	Bachelor’s degree (BA, BS, AB)		Yes, another Hispanic, Latino, or Spanish origin		Yes		RD/RDN	Registered Dietitian (RD) or Registered Dietitian Nutritionist (RDN)	#NULL!	#NULL!	#NULL!	#NULL!	#NULL!	#NULL!	#NULL!	#NULL!	#NULL!	#NULL!	#NULL!	#NULL!	#NULL!		Yes		26 years		Clinical nutrition	Clinic or Ambulatory care center		#NULL!	Renal Dietitian	No	No
08/16/2015 05:42:06 PM	Valid case	Never Precepted	Female	Not Hispanic	White	White	39	1976	No	Florida	32514	Regular internship	8	Don't know/don't remember	Bachelors or less	Bachelor’s degree (BA, BS, AB)		No, not of Hispanic, Latino, or Spanish origin		Yes		RD/RDN	Registered Dietitian (RD) or Registered Dietitian Nutritionist (RDN)	#NULL!	#NULL!	#NULL!	#NULL!	#NULL!	#NULL!	#NULL!	#NULL!	#NULL!	#NULL!	#NULL!	#NULL!	#NULL!		Yes		14 years		Community or Government	Community/Public Health program		Public Health Dietitian		No	Do not know
08/20/2015 07:22:48 AM	Valid case	Never Precepted	Female	Not Hispanic	White	White	52	1963	No	Maine	04275	Coordinated DPD/internship program	4	Don't know/don't remember	Bachelors or less	#NULL!	2 Bachelor's degrees	No, not of Hispanic, Latino, or Spanish origin		Yes		RD/RDN	Registered Dietitian (RD) or Registered Dietitian Nutritionist (RDN)	#NULL!	#NULL!	#NULL!	#NULL!	#NULL!	#NULL!	#NULL!	#NULL!	#NULL!	#NULL!	#NULL!	#NULL!	#NULL!		Yes		29 years		Clinical nutrition	Extended care facility		#NULL!	nutrition services coordinator	No	No
08/11/2015 10:49:20 AM	Valid case	Never Precepted	Female	Not Hispanic	White	White	61	1954	No	Ohio	43545	Regular internship	36	No	Bachelors or less	Bachelor’s degree (BA, BS, AB)		No, not of Hispanic, Latino, or Spanish origin		Yes		RD/RDN	Registered Dietitian (RD) or Registered Dietitian Nutritionist (RDN)	#NULL!	#NULL!	#NULL!	#NULL!	#NULL!	#NULL!	#NULL!	#NULL!	#NULL!	#NULL!	#NULL!	#NULL!	#NULL!		Yes		38 years		Private Practice/Consultant	Consultant - health care facility		Nutrition Consultant		No	No
08/04/2015 12:37:15 PM	Valid case	Never Precepted	Female	Not Hispanic	White	White	59	1956	No	Iowa	50011	Coordinated DPD/internship program	36	No	Masters or more	Master’s degree (MS, MA, MEd, MBA)		No, not of Hispanic, Latino, or Spanish origin		Yes		RD/RDN	Registered Dietitian (RD) or Registered Dietitian Nutritionist (RDN)	#NULL!	#NULL!	#NULL!	#NULL!	#NULL!	#NULL!	#NULL!	#NULL!	#NULL!	#NULL!	#NULL!	#NULL!	#NULL!		Yes		30 years		Community or Government	Faculty member at college or university		Faculty		Yes	Yes
08/18/2015 10:01:25 PM	Valid case	Never Precepted	Male	Not Hispanic	White	White	54	1961	No	Illinois	60305	Regular internship	31	No	Masters or more	Master’s degree (MS, MA, MEd, MBA)		No, not of Hispanic, Latino, or Spanish origin		Yes		RD/RDN	Registered Dietitian (RD) or Registered Dietitian Nutritionist (RDN)	#NULL!	#NULL!	#NULL!	#NULL!	#NULL!	#NULL!	#NULL!	#NULL!	#NULL!	#NULL!	#NULL!	#NULL!	#NULL!		Yes		14 years		Community or Government	#NULL!	Association Management	#NULL!	Nutrition Advocacy and Communications	No	Yes
08/18/2015 08:43:38 AM	Valid case	Never Precepted	Female	Not Hispanic	White	White	29	1986	No	North Carolina	27612	Combined Masters/internship program	2	Don't know/don't remember	Masters or more	Master’s degree (MS, MA, MEd, MBA)		No, not of Hispanic, Latino, or Spanish origin		Yes		RD/RDN	Registered Dietitian (RD) or Registered Dietitian Nutritionist (RDN)	#NULL!	#NULL!	#NULL!	#NULL!	#NULL!	#NULL!	#NULL!	#NULL!	#NULL!	#NULL!	#NULL!	#NULL!	#NULL!		Yes		2 years		Community or Government	#NULL!	University/Cooperative Extension	#NULL!	Extension Associate	No	Do not know
08/19/2015 09:25:41 PM	Valid case	Current Preceptor	Female	Not Hispanic	White	White	61	1954	No	Texas	75225	Other (please explain below)	37	No	Masters or more	Master’s degree (MS, MA, MEd, MBA)	MPH	No, not of Hispanic, Latino, or Spanish origin		Yes		RD/RDN	Registered Dietitian (RD) or Registered Dietitian Nutritionist (RDN)	#NULL!	#NULL!	#NULL!	#NULL!	#NULL!	#NULL!	#NULL!	#NULL!	#NULL!	#NULL!	#NULL!	#NULL!	#NULL!		Yes, self-employed		37 years	37 years; drop downs not working for this or prior question on years in profession	Clinical nutrition	Clinic or Ambulatory care center		Nutrition Consultant		No	No	I do work with students or interns in my private practice; but not in clinics where I see patients
08/27/2015 03:50:53 PM	Valid case	Never Precepted	Female	Not Hispanic	White	White	28	1987	No	Washington	99341	Coordinated DPD/internship program	4	No	Bachelors or less	Bachelor’s degree (BA, BS, AB)		No, not of Hispanic, Latino, or Spanish origin		Yes		RD/RDN	Registered Dietitian (RD) or Registered Dietitian Nutritionist (RDN)	#NULL!	#NULL!	#NULL!	#NULL!	#NULL!	#NULL!	#NULL!	#NULL!	#NULL!	#NULL!	#NULL!	#NULL!	#NULL!		Yes		5 years		Clinical nutrition	Clinic or Ambulatory care center		Registered Dietitian/Registered Dietitian Nutritionist		Yes	No
08/16/2015 10:00:52 AM	Valid case	Never Precepted	Female	Not Hispanic	White	White	54	1961	No	Massachusetts	01501	Masters plus 6-months work experience	28	No	Masters or more	Master’s degree (MS, MA, MEd, MBA)		No, not of Hispanic, Latino, or Spanish origin		Yes		RD/RDN	Registered Dietitian (RD) or Registered Dietitian Nutritionist (RDN)	#NULL!	#NULL!	#NULL!	#NULL!	#NULL!	#NULL!	#NULL!	#NULL!	#NULL!	#NULL!	#NULL!	#NULL!	#NULL!		Yes		32 years		Clinical nutrition	Extended care facility		Clinical Dietitian		No	No
08/11/2015 07:03:42 AM	Valid case	Never Precepted	Male	Not Hispanic	White	White	30	1985	No	Pennsylvania	16801	Regular internship	7	No	Masters or more	Doctorate degree (PhD, DrPH, ScD)		No, not of Hispanic, Latino, or Spanish origin		Yes		RD/RDN	Registered Dietitian (RD) or Registered Dietitian Nutritionist (RDN)	#NULL!	#NULL!	#NULL!	#NULL!	#NULL!	#NULL!	#NULL!	#NULL!	#NULL!	#NULL!	#NULL!	#NULL!	#NULL!		Yes		5 years		Community or Government	Research		#NULL!	Research and Evaluation Scientist	Yes	No
08/11/2015 05:57:20 AM	Valid case	Never Precepted	Female	Not Hispanic	White	White	42	1973	No	Illinois	60654	Combined Masters/internship program	17	No	Masters or more	Master’s degree (MS, MA, MEd, MBA)		No, not of Hispanic, Latino, or Spanish origin		Yes		RD/RDN	Registered Dietitian (RD) or Registered Dietitian Nutritionist (RDN)	#NULL!	#NULL!	#NULL!	#NULL!	#NULL!	#NULL!	#NULL!	#NULL!	#NULL!	#NULL!	#NULL!	#NULL!	#NULL!		Yes, self-employed		17 years		Private Practice/Consultant	Consultant - corporate		Nutrition Consultant		No	No
08/18/2015 06:02:38 AM	Valid case	Never Precepted	Female	Not Hispanic	White	White	34	1981	No	Texas	77008	Regular internship	10	Yes	Bachelors or less	Bachelor’s degree (BA, BS, AB)		No, not of Hispanic, Latino, or Spanish origin		Yes		RD/RDN	Registered Dietitian (RD) or Registered Dietitian Nutritionist (RDN)	#NULL!	#NULL!	#NULL!	#NULL!	#NULL!	#NULL!	#NULL!	#NULL!	#NULL!	#NULL!	#NULL!	#NULL!	#NULL!		Yes		10 years		Food Service or Retail	#NULL!	Pharmaceutical company	Diabetes Educator		Yes	No
08/11/2015 08:29:03 AM	Valid case	Never Precepted	Female	Not Hispanic	Other	Other	51	1964	No	Wisconsin	53226	Regular internship	25	Yes	Masters or more	Master’s degree (MS, MA, MEd, MBA)		No, not of Hispanic, Latino, or Spanish origin		Yes		RD/RDN	Registered Dietitian (RD) or Registered Dietitian Nutritionist (RDN)	#NULL!	#NULL!	#NULL!	#NULL!	#NULL!	#NULL!	#NULL!	#NULL!	#NULL!	#NULL!	#NULL!	#NULL!	#NULL!		Yes		24 years		Clinical nutrition	Hospital (in-patient/acute care)		Clinical Dietitian		No	No
08/11/2015 08:53:13 AM	Valid case	Never Precepted	Female	Not Hispanic	White	White	27	1988	No	South Carolina	29605	Combined Masters/internship program	2	Yes	Masters or more	Master’s degree (MS, MA, MEd, MBA)		No, not of Hispanic, Latino, or Spanish origin		Yes		RD/RDN	Registered Dietitian (RD) or Registered Dietitian Nutritionist (RDN)	#NULL!	#NULL!	#NULL!	#NULL!	#NULL!	#NULL!	#NULL!	#NULL!	#NULL!	#NULL!	#NULL!	#NULL!	#NULL!		Yes		6 years		Clinical nutrition	Hospital (in-patient/acute care)		Clinical Dietitian		No	No
08/18/2015 05:46:10 PM	Valid case	Never Precepted	Male	Not Hispanic	White	White	40	1975	No	Washington	98092	#NULL!	#NULL!	#NULL!	Masters or more	Master’s degree (MS, MA, MEd, MBA)		No, not of Hispanic, Latino, or Spanish origin		Yes		DTR	#NULL!	Dietetic Technician Registered (DTR)	#NULL!	#NULL!	#NULL!	#NULL!	#NULL!	#NULL!	#NULL!	#NULL!	#NULL!	#NULL!	#NULL!	#NULL!		#NULL!		#NULL!		Private Practice/Consultant	Private practice		Dietetic Technician		No	No
08/11/2015 03:51:49 AM	Valid case	Never Precepted	Female	Hispanic	Other	Other	27	1988	No	North Carolina	28314	Regular internship	2	No	Bachelors or less	Bachelor’s degree (BA, BS, AB)		Yes, Puerto Rican		Yes		RD/RDN	Registered Dietitian (RD) or Registered Dietitian Nutritionist (RDN)	#NULL!	#NULL!	#NULL!	#NULL!	#NULL!	#NULL!	#NULL!	#NULL!	#NULL!	#NULL!	#NULL!	#NULL!	#NULL!		Yes		#NULL!		Clinical nutrition	Clinic or Ambulatory care center		Clinical Dietitian	Renal Dietitian	No	Yes
08/26/2015 05:49:30 AM	Valid case	Never Precepted	Female	Not Hispanic	White	White	59	1956	No	Texas	77024	Masters plus 6-months work experience	35	No	Masters or more	Master’s degree (MS, MA, MEd, MBA)		No, not of Hispanic, Latino, or Spanish origin		Yes		RD/RDN	Registered Dietitian (RD) or Registered Dietitian Nutritionist (RDN)	#NULL!	#NULL!	#NULL!	#NULL!	#NULL!	#NULL!	#NULL!	#NULL!	#NULL!	#NULL!	#NULL!	#NULL!	#NULL!		Yes		35 years		Clinical nutrition	#NULL!	Long term acute care - LTAC	Clinical Dietitian		No	No
08/11/2015 01:36:41 PM	Valid case	Never Precepted	Female	Not Hispanic	White	White	44	1971	No	Florida	32225	Regular internship	15	No	Masters or more	Master’s degree (MS, MA, MEd, MBA)		No, not of Hispanic, Latino, or Spanish origin		Yes		RD/RDN	Registered Dietitian (RD) or Registered Dietitian Nutritionist (RDN)	#NULL!	#NULL!	#NULL!	#NULL!	#NULL!	#NULL!	#NULL!	#NULL!	#NULL!	#NULL!	#NULL!	#NULL!	#NULL!		Yes		15 years		Clinical nutrition	#NULL!	Hospice	Clinical Dietitian		No	No
08/18/2015 08:49:19 AM	Valid case	Never Precepted	Female	Not Hispanic	White	White	64	1951	No	Nebraska	68310	Regular internship	41	Don't know/don't remember	Bachelors or less	Bachelor’s degree (BA, BS, AB)		No, not of Hispanic, Latino, or Spanish origin		Yes		RD/RDN	Registered Dietitian (RD) or Registered Dietitian Nutritionist (RDN)	#NULL!	#NULL!	#NULL!	#NULL!	#NULL!	#NULL!	#NULL!	#NULL!	#NULL!	#NULL!	#NULL!	#NULL!	#NULL!		Yes		35 years		Clinical nutrition	Hospital (in-patient/acute care)		Registered Dietitian/Registered Dietitian Nutritionist		No	No
08/16/2015 06:31:57 AM	Valid case	Never Precepted	Female	Not Hispanic	White	White	74	1941	No	Nebraska	68814	Individualized Supervised Practice Pathway (ISPP)	51 or more	No	Bachelors or less	Bachelor’s degree (BA, BS, AB)		No, not of Hispanic, Latino, or Spanish origin		Yes		RD/RDN	Registered Dietitian (RD) or Registered Dietitian Nutritionist (RDN)	#NULL!	#NULL!	#NULL!	#NULL!	#NULL!	#NULL!	#NULL!	#NULL!	#NULL!	#NULL!	#NULL!	#NULL!	#NULL!		Yes		more than 40 years		Community or Government	Community/Public Health program		#NULL!	wic nutritionist	No	No
08/26/2015 08:07:05 AM	Valid case	Never Precepted	Female	Not Hispanic	Other	Asian	40	1975	No	New York	10028	Combined Masters/internship program	3	Yes	Masters or more	Master’s degree (MS, MA, MEd, MBA)		No, not of Hispanic, Latino, or Spanish origin		Yes		RD/RDN	Registered Dietitian (RD) or Registered Dietitian Nutritionist (RDN)	#NULL!	#NULL!	#NULL!	#NULL!	#NULL!	#NULL!	#NULL!	#NULL!	#NULL!	#NULL!	#NULL!	#NULL!	#NULL!		Yes		6 years		Clinical nutrition	Clinic or Ambulatory care center		Registered Dietitian/Registered Dietitian Nutritionist		Yes	No
08/11/2015 01:22:59 PM	Valid case	Never Precepted	Female	Not Hispanic	White	White	43	1972	No	Pennsylvania	18036	Combined Masters/internship program	14	No	Bachelors or less	Bachelor’s degree (BA, BS, AB)		No, not of Hispanic, Latino, or Spanish origin		Yes		RD/RDN	Registered Dietitian (RD) or Registered Dietitian Nutritionist (RDN)	#NULL!	#NULL!	#NULL!	#NULL!	#NULL!	#NULL!	#NULL!	#NULL!	#NULL!	#NULL!	#NULL!	#NULL!	#NULL!		Yes, self-employed		15 years		Private Practice/Consultant	Consultant - health care facility		Pediatric Dietitian		No	No
08/26/2015 07:31:13 PM	Valid case	Current Preceptor	Female	Not Hispanic	White	White	24	1991	No	Kentucky	42086	Coordinated DPD/internship program	Less than 1 year	Yes	Bachelors or less	Bachelor’s degree (BA, BS, AB)		No, not of Hispanic, Latino, or Spanish origin		Yes		RD/RDN	Registered Dietitian (RD) or Registered Dietitian Nutritionist (RDN)	#NULL!	#NULL!	#NULL!	#NULL!	#NULL!	#NULL!	#NULL!	#NULL!	#NULL!	#NULL!	#NULL!	#NULL!	#NULL!		Yes		Less than 1 year		Clinical nutrition	Hospital (in-patient/acute care)		Clinical Dietitian		No	Yes
08/26/2015 03:29:11 AM	Valid case	Never Precepted	Female	Not Hispanic	White	White	43	1972	No	Rhode Island	02891	Regular internship	13	No	Masters or more	Master’s degree (MS, MA, MEd, MBA)		No, not of Hispanic, Latino, or Spanish origin		Yes		RD/RDN	Registered Dietitian (RD) or Registered Dietitian Nutritionist (RDN)	#NULL!	#NULL!	#NULL!	#NULL!	#NULL!	#NULL!	#NULL!	#NULL!	#NULL!	#NULL!	#NULL!	#NULL!	#NULL!		Other (please specify)	Per diem health coaching and nutrition	8 years		Private Practice/Consultant	Consultant - corporate		Nutrition Consultant		No	No
08/26/2015 04:15:53 AM	Valid case	Never Precepted	Female	Not Hispanic	White	White	49	1966	No	Arizona	85310	Coordinated DPD/internship program	7	Yes	Bachelors or less	Bachelor’s degree (BA, BS, AB)		No, not of Hispanic, Latino, or Spanish origin		Yes		RD/RDN	Registered Dietitian (RD) or Registered Dietitian Nutritionist (RDN)	#NULL!	#NULL!	#NULL!	#NULL!	#NULL!	#NULL!	#NULL!	#NULL!	#NULL!	#NULL!	#NULL!	#NULL!	#NULL!		Yes		8 years		Clinical nutrition	Clinic or Ambulatory care center		Clinical Dietitian		No	No
08/11/2015 05:53:03 AM	Valid case	Never Precepted	Female	Not Hispanic	White	White	46	1969	No	Tennessee	37310	Coordinated DPD/internship program	23	No	Masters or more	Master’s degree (MS, MA, MEd, MBA)		No, not of Hispanic, Latino, or Spanish origin		Yes		RD/RDN	Registered Dietitian (RD) or Registered Dietitian Nutritionist (RDN)	#NULL!	#NULL!	#NULL!	#NULL!	#NULL!	#NULL!	#NULL!	#NULL!	#NULL!	#NULL!	#NULL!	#NULL!	#NULL!		Yes		18 years		Clinical nutrition	Clinic or Ambulatory care center		Clinical Dietitian		No	Yes
08/12/2015 05:05:20 PM	Valid case	Never Precepted	Female	Not Hispanic	White	White	25	1990	No	Alabama	35747	Combined Masters/internship program	Less than 1 year	Yes	Bachelors or less	Bachelor’s degree (BA, BS, AB)		No, not of Hispanic, Latino, or Spanish origin		Yes		RD/RDN	Registered Dietitian (RD) or Registered Dietitian Nutritionist (RDN)	#NULL!	#NULL!	#NULL!	#NULL!	#NULL!	#NULL!	#NULL!	#NULL!	#NULL!	#NULL!	#NULL!	#NULL!	#NULL!		Yes		Less than 1 year		Clinical nutrition	Hospital (in-patient/acute care)		Clinical Dietitian		Yes	Yes
08/14/2015 06:09:03 AM	Valid case	Never Precepted	Female	Not Hispanic	White	White	48	1967	No	Pennsylvania	17003	Regular internship	25	Don't know/don't remember	Bachelors or less	Bachelor’s degree (BA, BS, AB)		No, not of Hispanic, Latino, or Spanish origin		Yes		RD/RDN	Registered Dietitian (RD) or Registered Dietitian Nutritionist (RDN)	#NULL!	#NULL!	#NULL!	#NULL!	#NULL!	#NULL!	#NULL!	#NULL!	#NULL!	#NULL!	#NULL!	#NULL!	#NULL!		Yes		19 years	I was a stay-at-home mom for 6 years.	Clinical nutrition	Extended care facility		Clinical Dietitian		Yes	No
08/11/2015 09:07:33 AM	Valid case	Never Precepted	Female	Not Hispanic	White	White	24	1991	No	Mississippi	39216	Regular internship	1	Yes	Bachelors or less	Bachelor’s degree (BA, BS, AB)		No, not of Hispanic, Latino, or Spanish origin		Yes		RD/RDN	Registered Dietitian (RD) or Registered Dietitian Nutritionist (RDN)	#NULL!	#NULL!	#NULL!	#NULL!	#NULL!	#NULL!	#NULL!	#NULL!	#NULL!	#NULL!	#NULL!	#NULL!	#NULL!		Yes		1 year		Food Service or Retail	Food manufacturer/distributor/retailer		Registered Dietitian/Registered Dietitian Nutritionist		Yes	No
08/11/2015 08:32:35 AM	Valid case	Never Precepted	Female	Not Hispanic	White	White	48	1967	No	California	92081	Other (please explain below)	3	No	Bachelors or less	Bachelor’s degree (BA, BS, AB)		No, not of Hispanic, Latino, or Spanish origin		Yes		RD/RDN	Registered Dietitian (RD) or Registered Dietitian Nutritionist (RDN)	#NULL!	#NULL!	#NULL!	#NULL!	#NULL!	#NULL!	#NULL!	#NULL!	#NULL!	#NULL!	#NULL!	#NULL!	#NULL!		Yes		3 years		Community or Government	Community/Public Health program		Registered Dietitian/Registered Dietitian Nutritionist		No	Yes
08/11/2015 04:12:13 PM	Valid case	Never Precepted	Female	Not Hispanic	White	White	28	1987	No	Virginia	22203	Regular internship	Less than 1 year	Yes	Bachelors or less	Bachelor’s degree (BA, BS, AB)		No, not of Hispanic, Latino, or Spanish origin		Yes		RD/RDN	Registered Dietitian (RD) or Registered Dietitian Nutritionist (RDN)	#NULL!	#NULL!	#NULL!	#NULL!	#NULL!	#NULL!	#NULL!	#NULL!	#NULL!	#NULL!	#NULL!	#NULL!	#NULL!		Yes		5 years	I have worked in community nutrition for 4 years prior to becoming an RD this yr	Clinical nutrition	Hospital (in-patient/acute care)		Clinical Dietitian		Yes	Yes
08/15/2015 12:36:18 PM	Valid case	Never Precepted	Male	Hispanic	Other	Other	34	1981	No	California	90280	Other (please explain below)	1	Yes	Bachelors or less	Bachelor’s degree (BA, BS, AB)		Yes, Mexican, Mexican American, Chicano		Yes		RD/RDN	Registered Dietitian (RD) or Registered Dietitian Nutritionist (RDN)	#NULL!	#NULL!	#NULL!	#NULL!	#NULL!	#NULL!	#NULL!	#NULL!	#NULL!	#NULL!	#NULL!	#NULL!	#NULL!		Yes		1 year		Private Practice/Consultant	Private practice		Registered Dietitian/Registered Dietitian Nutritionist		Yes	No
08/11/2015 06:38:14 AM	Valid case	Never Precepted	Female	Not Hispanic	White	White	24	1991	No	Minnesota	55110	Regular internship	2	Yes	Bachelors or less	Bachelor’s degree (BA, BS, AB)		No, not of Hispanic, Latino, or Spanish origin		Yes		RD/RDN	Registered Dietitian (RD) or Registered Dietitian Nutritionist (RDN)	#NULL!	#NULL!	#NULL!	#NULL!	#NULL!	#NULL!	#NULL!	#NULL!	#NULL!	#NULL!	#NULL!	#NULL!	#NULL!		Yes		2 years		Clinical nutrition	Extended care facility		Clinical Dietitian		Yes	No
08/11/2015 09:02:10 AM	Valid case	Never Precepted	Female	Not Hispanic	White	White	68	1947	No	Kentucky	40243	Coordinated DPD/internship program	30	No	Masters or more	Master’s degree (MS, MA, MEd, MBA)		No, not of Hispanic, Latino, or Spanish origin		Yes		RD/RDN	Registered Dietitian (RD) or Registered Dietitian Nutritionist (RDN)	#NULL!	#NULL!	#NULL!	#NULL!	#NULL!	#NULL!	#NULL!	#NULL!	#NULL!	#NULL!	#NULL!	#NULL!	#NULL!		Yes		29 years		Clinical nutrition	Extended care facility		Clinical Dietitian		No	Yes
08/11/2015 09:24:15 AM	Valid case	Never Precepted	Female	Not Hispanic	White	White	53	1962	No	New Jersey	07866	Combined Masters/internship program	31	Yes	Masters or more	Master’s degree (MS, MA, MEd, MBA)		No, not of Hispanic, Latino, or Spanish origin		Yes		RD/RDN	Registered Dietitian (RD) or Registered Dietitian Nutritionist (RDN)	#NULL!	#NULL!	#NULL!	#NULL!	#NULL!	#NULL!	#NULL!	#NULL!	#NULL!	#NULL!	#NULL!	#NULL!	#NULL!		Yes		31 years		Community or Government	#NULL!	Fitness Center	Registered Dietitian/Registered Dietitian Nutritionist		No	No
08/26/2015 06:52:44 AM	Valid case	Never Precepted	Female	Not Hispanic	White	White	32	1983	No	Louisiana	70124	Regular internship	8	Yes	Bachelors or less	Bachelor’s degree (BA, BS, AB)		No, not of Hispanic, Latino, or Spanish origin		Yes		RD/RDN	Registered Dietitian (RD) or Registered Dietitian Nutritionist (RDN)	#NULL!	#NULL!	#NULL!	#NULL!	#NULL!	#NULL!	#NULL!	#NULL!	#NULL!	#NULL!	#NULL!	#NULL!	#NULL!		Yes		10 years		Clinical nutrition	Clinic or Ambulatory care center		Registered Dietitian/Registered Dietitian Nutritionist		No	No
08/18/2015 10:58:06 PM	Valid case	Never Precepted	Female	Hispanic	White	White	24	1991	No	Oregon	97479	#NULL!	#NULL!	#NULL!	Bachelors or less	Bachelor’s degree (BA, BS, AB)		Yes, Mexican, Mexican American, Chicano		Yes		DTR	#NULL!	Dietetic Technician Registered (DTR)	#NULL!	#NULL!	#NULL!	#NULL!	#NULL!	#NULL!	#NULL!	#NULL!	#NULL!	#NULL!	#NULL!	#NULL!		#NULL!		#NULL!		Private Practice/Consultant	Consultant - consumer		Dietetic Technician		No	No
08/11/2015 08:31:26 AM	Valid case	Never Precepted	Female	Not Hispanic	White	White	64	1951	No	Ohio	44139	Masters plus 6-months work experience	30	Yes	Masters or more	Master’s degree (MS, MA, MEd, MBA)		No, not of Hispanic, Latino, or Spanish origin		Yes		RD/RDN	Registered Dietitian (RD) or Registered Dietitian Nutritionist (RDN)	#NULL!	#NULL!	#NULL!	#NULL!	#NULL!	#NULL!	#NULL!	#NULL!	#NULL!	#NULL!	#NULL!	#NULL!	#NULL!		Yes		18 years		Clinical nutrition	Hospital (in-patient/acute care)		Clinical Dietitian		No	Yes
08/11/2015 04:28:04 AM	Valid case	Never Precepted	Female	Not Hispanic	White	White	24	1991	No	Louisiana	70583	Regular internship	Less than 1 year	No	Bachelors or less	Bachelor’s degree (BA, BS, AB)		No, not of Hispanic, Latino, or Spanish origin		Yes		RD/RDN	Registered Dietitian (RD) or Registered Dietitian Nutritionist (RDN)	#NULL!	#NULL!	#NULL!	#NULL!	#NULL!	#NULL!	#NULL!	#NULL!	#NULL!	#NULL!	#NULL!	#NULL!	#NULL!		Yes		Less than 1 year		Community or Government	Community/Public Health program		Registered Dietitian/Registered Dietitian Nutritionist		Yes	No
08/26/2015 09:39:39 AM	Valid case	Never Precepted	Female	Not Hispanic	White	White	55	1960	No	Florida	33176	Coordinated DPD/internship program	9	Yes	Masters or more	Master’s degree (MS, MA, MEd, MBA)		No, not of Hispanic, Latino, or Spanish origin		Yes		RD/RDN	Registered Dietitian (RD) or Registered Dietitian Nutritionist (RDN)	#NULL!	#NULL!	#NULL!	#NULL!	#NULL!	#NULL!	#NULL!	#NULL!	#NULL!	#NULL!	#NULL!	#NULL!	#NULL!		Yes		9 years		Clinical nutrition	Hospital (in-patient/acute care)	50% of my time is also spent in clinic outpatient	Clinical Dietitian		No	No
08/12/2015 09:25:44 PM	Valid case	Never Precepted	Female	Not Hispanic	White	White	64	1951	No	Iowa	50322	Other (please explain below)	40	No	Bachelors or less	Bachelor’s degree (BA, BS, AB)		No, not of Hispanic, Latino, or Spanish origin		Yes		RD/RDN	Registered Dietitian (RD) or Registered Dietitian Nutritionist (RDN)	#NULL!	#NULL!	#NULL!	#NULL!	#NULL!	#NULL!	#NULL!	#NULL!	#NULL!	#NULL!	#NULL!	#NULL!	#NULL!		Yes		30 years		Food Service or Retail	School food service (elementary,high school, college)		Registered Dietitian/Registered Dietitian Nutritionist		Yes	No
08/11/2015 11:05:06 AM	Valid case	Never Precepted	Female	Not Hispanic	White	White	45	1970	No	Arizona	85251	Individualized Supervised Practice Pathway (ISPP)	Less than 1 year	No	Masters or more	Doctorate degree (PhD, DrPH, ScD)		No, not of Hispanic, Latino, or Spanish origin		Yes		RD/RDN	Registered Dietitian (RD) or Registered Dietitian Nutritionist (RDN)	#NULL!	#NULL!	#NULL!	#NULL!	#NULL!	#NULL!	#NULL!	#NULL!	#NULL!	#NULL!	#NULL!	#NULL!	#NULL!		Yes		4 years		Private Practice/Consultant	Research		Dietetic Researcher		No	Yes
08/12/2015 08:10:28 PM	Valid case	Never Precepted	Female	Not Hispanic	White	White	25	1990	No	Wisconsin	53132	Regular internship	Less than 1 year	No	Bachelors or less	Bachelor’s degree (BA, BS, AB)		No, not of Hispanic, Latino, or Spanish origin		Yes		RD/RDN	Registered Dietitian (RD) or Registered Dietitian Nutritionist (RDN)	#NULL!	#NULL!	#NULL!	#NULL!	#NULL!	#NULL!	#NULL!	#NULL!	#NULL!	#NULL!	#NULL!	#NULL!	#NULL!		Yes		4 years		Clinical nutrition	Extended care facility		Registered Dietitian/Registered Dietitian Nutritionist		Yes	Yes
08/11/2015 09:05:48 AM	Valid case	Never Precepted	Female	Not Hispanic	White	White	62	1953	No	Iowa	52556	Coordinated DPD/internship program	39	No	Masters or more	Master’s degree (MS, MA, MEd, MBA)		No, not of Hispanic, Latino, or Spanish origin		Yes		RD/RDN	Registered Dietitian (RD) or Registered Dietitian Nutritionist (RDN)	#NULL!	#NULL!	#NULL!	#NULL!	#NULL!	#NULL!	#NULL!	#NULL!	#NULL!	#NULL!	#NULL!	#NULL!	#NULL!		Yes		39 years		Food Service or Retail	Supermarket		Registered Dietitian/Registered Dietitian Nutritionist		No	No
08/11/2015 07:28:09 AM	Valid case	Never Precepted	Female	Not Hispanic	White	White	26	1989	No	Iowa	50461	Regular internship	Less than 1 year	Yes	Bachelors or less	Bachelor’s degree (BA, BS, AB)		No, not of Hispanic, Latino, or Spanish origin		Yes		RD/RDN	Registered Dietitian (RD) or Registered Dietitian Nutritionist (RDN)	#NULL!	#NULL!	#NULL!	#NULL!	#NULL!	#NULL!	#NULL!	#NULL!	#NULL!	#NULL!	#NULL!	#NULL!	#NULL!		Yes		1 year		Clinical nutrition	Clinic or Ambulatory care center	also cover in-patient care (about 25% of total job responsibilities)	#NULL!	Job title is split 50/50, Registered Dietitian/Diabetes Educator	Yes	No
08/11/2015 08:54:16 AM	Valid case	Never Precepted	Female	Not Hispanic	White	White	25	1990	Yes	New York	10022	Regular internship	Less than 1 year	No	Masters or more	Master’s degree (MS, MA, MEd, MBA)		No, not of Hispanic, Latino, or Spanish origin		Yes		RD/RDN	Registered Dietitian (RD) or Registered Dietitian Nutritionist (RDN)	#NULL!	#NULL!	#NULL!	#NULL!	#NULL!	#NULL!	#NULL!	#NULL!	#NULL!	#NULL!	#NULL!	#NULL!	#NULL!		Yes		Less than 1 year		Clinical nutrition	Hospital (in-patient/acute care)		Clinical Dietitian		No	Yes
08/14/2015 01:57:37 PM	Valid case	Never Precepted	Female	Not Hispanic	White	White	27	1988	No	Arizona	85257	Regular internship	Less than 1 year	No	Bachelors or less	Bachelor’s degree (BA, BS, AB)		No, not of Hispanic, Latino, or Spanish origin		Yes		RD/RDN	Registered Dietitian (RD) or Registered Dietitian Nutritionist (RDN)	#NULL!	#NULL!	#NULL!	#NULL!	#NULL!	#NULL!	#NULL!	#NULL!	#NULL!	#NULL!	#NULL!	#NULL!	#NULL!		Yes		5 years		Clinical nutrition	Clinic or Ambulatory care center		Registered Dietitian/Registered Dietitian Nutritionist		Yes	Yes
08/26/2015 12:22:55 PM	Valid case	Never Precepted	Female	Not Hispanic	White	White	68	1947	No	Washington	98115	Regular internship	13	Yes	Masters or more	Doctorate degree (PhD, DrPH, ScD)		No, not of Hispanic, Latino, or Spanish origin		Yes		RD/RDN	Registered Dietitian (RD) or Registered Dietitian Nutritionist (RDN)	#NULL!	#NULL!	#NULL!	#NULL!	#NULL!	#NULL!	#NULL!	#NULL!	#NULL!	#NULL!	#NULL!	#NULL!	#NULL!		Other (please specify)	Retired	11 years		Private Practice/Consultant	Private practice	Public Health - 6 years Research - 6 years	#NULL!	currently retired; previous position Research Director for clinical studies of IBS	Yes	I am currently unemployed
08/11/2015 09:56:29 AM	Valid case	Never Precepted	Female	Not Hispanic	White	White	24	1991	No	Massachusetts	02127	Regular internship	1	No	Bachelors or less	Bachelor’s degree (BA, BS, AB)		No, not of Hispanic, Latino, or Spanish origin		Yes		RD/RDN	Registered Dietitian (RD) or Registered Dietitian Nutritionist (RDN)	#NULL!	#NULL!	#NULL!	#NULL!	#NULL!	#NULL!	#NULL!	#NULL!	#NULL!	#NULL!	#NULL!	#NULL!	#NULL!		Yes		1 year		Clinical nutrition	Hospital (in-patient/acute care)		Clinical Dietitian		Yes	Yes
08/31/2015 09:34:31 AM	Valid case	Never Precepted	Female	Hispanic	White	White	33	1982	No	Oklahoma	73104	Regular internship	Less than 1 year	Yes	Masters or more	Master’s degree (MS, MA, MEd, MBA)		Yes, Mexican, Mexican American, Chicano		Yes		RD/RDN	Registered Dietitian (RD) or Registered Dietitian Nutritionist (RDN)	#NULL!	#NULL!	#NULL!	#NULL!	#NULL!	#NULL!	#NULL!	#NULL!	#NULL!	#NULL!	#NULL!	#NULL!	#NULL!		Yes		Less than 1 year		Clinical nutrition	Hospital (in-patient/acute care)		Clinical Dietitian		Yes	Yes
08/11/2015 08:18:34 PM	Valid case	Never Precepted	Female	Not Hispanic	White	White	25	1990	No	Washington	98026	Regular internship	1	Yes	Bachelors or less	Bachelor’s degree (BA, BS, AB)		No, not of Hispanic, Latino, or Spanish origin		Yes		RD/RDN	Registered Dietitian (RD) or Registered Dietitian Nutritionist (RDN)	#NULL!	#NULL!	#NULL!	#NULL!	#NULL!	#NULL!	#NULL!	#NULL!	#NULL!	#NULL!	#NULL!	#NULL!	#NULL!		Yes		3 years		Clinical nutrition	Healthcare provider (HMO, physician)		Registered Dietitian/Registered Dietitian Nutritionist		Yes	No	I take students from the local college as an "intern" for their undergrad volunteer hours. I would love to take actual interns though for their supervised practice hours!
08/18/2015 09:24:59 AM	Valid case	Current Preceptor	Female	Not Hispanic	White	White	28	1987	No	Michigan	49401	Regular internship	3	No	Bachelors or less	Bachelor’s degree (BA, BS, AB)		No, not of Hispanic, Latino, or Spanish origin		Yes		RD/RDN	Registered Dietitian (RD) or Registered Dietitian Nutritionist (RDN)	#NULL!	#NULL!	#NULL!	#NULL!	#NULL!	#NULL!	#NULL!	#NULL!	#NULL!	#NULL!	#NULL!	#NULL!	#NULL!		Yes		3 years	I also worked in nutrition for a few years before I was a RD.	Community or Government	Community/Public Health program	WIC	Registered Dietitian/Registered Dietitian Nutritionist		No	Yes
08/13/2015 09:24:29 AM	Valid case	Former Preceptor	Female	Not Hispanic	White	White	40	1975	No	New York	14620	Regular internship	17	Don't know/don't remember	Masters or more	Master’s degree (MS, MA, MEd, MBA)		No, not of Hispanic, Latino, or Spanish origin		Yes		RD/RDN	Registered Dietitian (RD) or Registered Dietitian Nutritionist (RDN)	#NULL!	#NULL!	#NULL!	#NULL!	#NULL!	#NULL!	#NULL!	#NULL!	#NULL!	#NULL!	#NULL!	#NULL!	#NULL!		Yes		16 years		Clinical nutrition	Clinic or Ambulatory care center		Registered Dietitian/Registered Dietitian Nutritionist		Yes	Yes
08/11/2015 04:40:11 PM	Valid case	Never Precepted	Female	Not Hispanic	White	White	23	1992	No	Iowa	52317	Regular internship	Less than 1 year	Yes	Bachelors or less	Bachelor’s degree (BA, BS, AB)		No, not of Hispanic, Latino, or Spanish origin		Yes		RD/RDN	Registered Dietitian (RD) or Registered Dietitian Nutritionist (RDN)	#NULL!	#NULL!	#NULL!	#NULL!	#NULL!	#NULL!	#NULL!	#NULL!	#NULL!	#NULL!	#NULL!	#NULL!	#NULL!		Yes		#NULL!		Clinical nutrition	Hospital (in-patient/acute care)		Clinical Dietitian		Yes	Yes
08/11/2015 06:33:14 AM	Valid case	Never Precepted	Female	Not Hispanic	White	White	25	1990	No	Ohio	43430	Individualized Supervised Practice Pathway (ISPP)	Less than 1 year	No	Bachelors or less	Bachelor’s degree (BA, BS, AB)		No, not of Hispanic, Latino, or Spanish origin		Yes		RD/RDN	Registered Dietitian (RD) or Registered Dietitian Nutritionist (RDN)	#NULL!	#NULL!	#NULL!	#NULL!	#NULL!	#NULL!	#NULL!	#NULL!	#NULL!	#NULL!	#NULL!	#NULL!	#NULL!		Yes		Less than 1 year		Clinical nutrition	Hospital (in-patient/acute care)		Clinical Dietitian		No	Yes
08/11/2015 09:59:14 AM	Valid case	Never Precepted	Female	Not Hispanic	White	White	23	1992	No	Ohio	44072	Coordinated DPD/internship program	Less than 1 year	Yes	Bachelors or less	Bachelor’s degree (BA, BS, AB)		No, not of Hispanic, Latino, or Spanish origin		Yes		RD/RDN	Registered Dietitian (RD) or Registered Dietitian Nutritionist (RDN)	#NULL!	#NULL!	#NULL!	#NULL!	#NULL!	#NULL!	#NULL!	#NULL!	#NULL!	#NULL!	#NULL!	#NULL!	#NULL!		Not currently employed		Less than 1 year		Community or Government	#NULL!	Collegiate Sports Nutrition	Registered Dietitian/Registered Dietitian Nutritionist		No	I am currently unemployed
08/11/2015 05:38:37 AM	Valid case	Never Precepted	Female	Not Hispanic	White	White	30	1985	No	New York	12054	Regular internship	3	Yes	Bachelors or less	Bachelor’s degree (BA, BS, AB)		No, not of Hispanic, Latino, or Spanish origin		Yes		RD/RDN	Registered Dietitian (RD) or Registered Dietitian Nutritionist (RDN)	#NULL!	#NULL!	#NULL!	#NULL!	#NULL!	#NULL!	#NULL!	#NULL!	#NULL!	#NULL!	#NULL!	#NULL!	#NULL!		Yes		3 years		Community or Government	#NULL!	Employee wellness	Registered Dietitian/Registered Dietitian Nutritionist		Yes	No
08/17/2015 08:03:15 PM	Valid case	Never Precepted	Female	Not Hispanic	White	White	26	1989	No	Texas	75062	Regular internship	Less than 1 year	Yes	Bachelors or less	Bachelor’s degree (BA, BS, AB)		No, not of Hispanic, Latino, or Spanish origin		Yes		RD/RDN	Registered Dietitian (RD) or Registered Dietitian Nutritionist (RDN)	#NULL!	#NULL!	#NULL!	#NULL!	#NULL!	#NULL!	#NULL!	#NULL!	#NULL!	#NULL!	#NULL!	#NULL!	#NULL!		Yes		4 years		Clinical nutrition	Hospital (in-patient/acute care)		Registered Dietitian/Registered Dietitian Nutritionist		Yes	No
08/12/2015 10:44:49 PM	Valid case	Never Precepted	Female	Not Hispanic	White	White	30	1985	No	California	91214	Regular internship	5	Yes	Bachelors or less	Bachelor’s degree (BA, BS, AB)		No, not of Hispanic, Latino, or Spanish origin		Yes		RD/RDN	Registered Dietitian (RD) or Registered Dietitian Nutritionist (RDN)	#NULL!	#NULL!	#NULL!	#NULL!	#NULL!	#NULL!	#NULL!	#NULL!	#NULL!	#NULL!	#NULL!	#NULL!	#NULL!		Yes		6 years		Clinical nutrition	Hospital (in-patient/acute care)		Clinical Dietitian		No	Yes
08/11/2015 08:23:45 AM	Valid case	Never Precepted	Female	Not Hispanic	White	White	31	1984	No	Colorado	80521	Combined Masters/internship program	Less than 1 year	Yes	Masters or more	Master’s degree (MS, MA, MEd, MBA)		No, not of Hispanic, Latino, or Spanish origin		Yes		RD/RDN	Registered Dietitian (RD) or Registered Dietitian Nutritionist (RDN)	#NULL!	#NULL!	#NULL!	#NULL!	#NULL!	#NULL!	#NULL!	#NULL!	#NULL!	#NULL!	#NULL!	#NULL!	#NULL!		Yes		Less than 1 year		Clinical nutrition	Clinic or Ambulatory care center		Registered Dietitian/Registered Dietitian Nutritionist		Yes	Yes
08/26/2015 05:16:02 PM	Valid case	Never Precepted	Female	Not Hispanic	White	White	60	1955	No	Arizona	85260	Regular internship	20	No	Bachelors or less	Bachelor’s degree (BA, BS, AB)		No, not of Hispanic, Latino, or Spanish origin		Yes		RD/RDN	Registered Dietitian (RD) or Registered Dietitian Nutritionist (RDN)	#NULL!	#NULL!	#NULL!	#NULL!	#NULL!	#NULL!	#NULL!	#NULL!	#NULL!	#NULL!	#NULL!	#NULL!	#NULL!		Yes		20 years		Private Practice/Consultant	#NULL!	Home Care	Registered Dietitian/Registered Dietitian Nutritionist		No	No
08/11/2015 04:49:01 PM	Valid case	Never Precepted	Female	Not Hispanic	White	White	29	1986	No	Oregon	97330	Coordinated DPD/internship program	4	Yes	Masters or more	Master’s degree (MS, MA, MEd, MBA)		No, not of Hispanic, Latino, or Spanish origin		Yes		RD/RDN	Registered Dietitian (RD) or Registered Dietitian Nutritionist (RDN)	#NULL!	#NULL!	#NULL!	#NULL!	#NULL!	#NULL!	#NULL!	#NULL!	#NULL!	#NULL!	#NULL!	#NULL!	#NULL!		Yes		4 years		Community or Government	#NULL!	University student health center	Registered Dietitian/Registered Dietitian Nutritionist		Yes	Yes
08/12/2015 06:10:28 PM	Valid case	Never Precepted	Female	Not Hispanic	White	White	42	1973	No	Massachusetts	01913	Regular internship	18	Yes	Bachelors or less	Bachelor’s degree (BA, BS, AB)		No, not of Hispanic, Latino, or Spanish origin		Yes		RD/RDN	Registered Dietitian (RD) or Registered Dietitian Nutritionist (RDN)	#NULL!	#NULL!	#NULL!	#NULL!	#NULL!	#NULL!	#NULL!	#NULL!	#NULL!	#NULL!	#NULL!	#NULL!	#NULL!		Yes		18 years		Private Practice/Consultant	Consultant - corporate		Nutrition Consultant		No	No
08/18/2015 06:29:20 PM	Valid case	Never Precepted	Female	Not Hispanic	White	White	66	1949	No	California	93720	Regular internship	44	No	Bachelors or less	Bachelor’s degree (BA, BS, AB)		No, not of Hispanic, Latino, or Spanish origin		Yes		RD/RDN	Registered Dietitian (RD) or Registered Dietitian Nutritionist (RDN)	#NULL!	#NULL!	#NULL!	#NULL!	#NULL!	#NULL!	#NULL!	#NULL!	#NULL!	#NULL!	#NULL!	#NULL!	#NULL!		Not currently employed		more than 40 years		Food Service or Retail	School food service (elementary,high school, college)		Food Service Director		No	I am currently unemployed
08/12/2015 12:18:29 AM	Valid case	Never Precepted	Female	Not Hispanic	White	White	53	1962	No	Alaska	99516	Regular internship	20	No	Masters or more	Master’s degree (MS, MA, MEd, MBA)		No, not of Hispanic, Latino, or Spanish origin		Yes		RD/RDN	Registered Dietitian (RD) or Registered Dietitian Nutritionist (RDN)	#NULL!	#NULL!	#NULL!	#NULL!	#NULL!	#NULL!	#NULL!	#NULL!	#NULL!	#NULL!	#NULL!	#NULL!	#NULL!		Yes		20 years		Clinical nutrition	Hospital (in-patient/acute care)		Clinical Dietitian		No	Yes
08/15/2015 11:18:14 AM	Valid case	Never Precepted	Female	Not Hispanic	White	White	30	1985	No	Georgia	30022	Combined Masters/internship program	5	Don't know/don't remember	Masters or more	Master’s degree (MS, MA, MEd, MBA)		No, not of Hispanic, Latino, or Spanish origin		Yes		RD/RDN	Registered Dietitian (RD) or Registered Dietitian Nutritionist (RDN)	#NULL!	#NULL!	#NULL!	#NULL!	#NULL!	#NULL!	#NULL!	#NULL!	#NULL!	#NULL!	#NULL!	#NULL!	#NULL!		Not currently employed		4 years		Private Practice/Consultant	Private practice		Registered Dietitian/Registered Dietitian Nutritionist		No	I am currently unemployed
08/26/2015 05:16:14 PM	Valid case	Never Precepted	Male	Not Hispanic	White	White	28	1987	No	Louisiana	71111	Combined Masters/internship program	Less than 1 year	No	Masters or more	Master’s degree (MS, MA, MEd, MBA)		No, not of Hispanic, Latino, or Spanish origin		Yes		RD/RDN	Registered Dietitian (RD) or Registered Dietitian Nutritionist (RDN)	#NULL!	#NULL!	#NULL!	#NULL!	#NULL!	#NULL!	#NULL!	#NULL!	#NULL!	#NULL!	#NULL!	#NULL!	#NULL!		Yes		Less than 1 year	Just accepted my first job in dietetics	Clinical nutrition	Hospital (in-patient/acute care)		Clinical Dietitian		No	Yes
08/11/2015 05:44:59 AM	Valid case	Never Precepted	Female	Not Hispanic	White	White	24	1991	No	Texas	78705	Coordinated DPD/internship program	Less than 1 year	Yes	Bachelors or less	Bachelor’s degree (BA, BS, AB)		No, not of Hispanic, Latino, or Spanish origin		Yes		RD/RDN	Registered Dietitian (RD) or Registered Dietitian Nutritionist (RDN)	#NULL!	#NULL!	#NULL!	#NULL!	#NULL!	#NULL!	#NULL!	#NULL!	#NULL!	#NULL!	#NULL!	#NULL!	#NULL!		Yes		Less than 1 year		Community or Government	Community/Public Health program		#NULL!	Nutritionist	Yes	Yes
08/20/2015 11:40:42 AM	Valid case	Current Preceptor	Female	Not Hispanic	White	White	57	1958	No	Delaware	19701	Regular internship	30	Don't know/don't remember	Bachelors or less	Bachelor’s degree (BA, BS, AB)	some masters credits	No, not of Hispanic, Latino, or Spanish origin		Yes		RD/RDN	Registered Dietitian (RD) or Registered Dietitian Nutritionist (RDN)	#NULL!	#NULL!	#NULL!	#NULL!	#NULL!	#NULL!	#NULL!	#NULL!	#NULL!	#NULL!	#NULL!	#NULL!	#NULL!		Yes		30 years		Food Service or Retail	School food service (elementary,high school, college)		Food Service Director		Yes	Yes
08/14/2015 04:13:29 PM	Valid case	Never Precepted	Female	Not Hispanic	Other	Other	51	1964	No	Georgia	30214	Regular internship	Less than 1 year	Yes	Masters or more	Master’s degree (MS, MA, MEd, MBA)		No, not of Hispanic, Latino, or Spanish origin		Yes		RD/RDN	Registered Dietitian (RD) or Registered Dietitian Nutritionist (RDN)	#NULL!	#NULL!	#NULL!	#NULL!	#NULL!	#NULL!	#NULL!	#NULL!	#NULL!	#NULL!	#NULL!	#NULL!	#NULL!		Yes		15 years		Clinical nutrition	Hospital (in-patient/acute care)		Clinical Dietitian		No	Yes
08/18/2015 04:59:23 AM	Valid case	Never Precepted	Female	Not Hispanic	White	White	36	1979	No	Rhode Island	02906	Other (please explain below)	Less than 1 year	No	Bachelors or less	Bachelor’s degree (BA, BS, AB)	2 BS degrees completed at different times	No, not of Hispanic, Latino, or Spanish origin		Yes		RD/RDN	Registered Dietitian (RD) or Registered Dietitian Nutritionist (RDN)	#NULL!	#NULL!	#NULL!	#NULL!	#NULL!	#NULL!	#NULL!	#NULL!	#NULL!	#NULL!	#NULL!	#NULL!	#NULL!		Yes		Less than 1 year		Clinical nutrition	Extended care facility		Clinical Dietitian		Yes	No
08/14/2015 11:55:36 AM	Valid case	Never Precepted	Female	Not Hispanic	White	White	23	1992	No	Wyoming	82301	Combined Masters/internship program	Less than 1 year	Yes	Bachelors or less	Bachelor’s degree (BA, BS, AB)		No, not of Hispanic, Latino, or Spanish origin		Yes		RD/RDN	Registered Dietitian (RD) or Registered Dietitian Nutritionist (RDN)	#NULL!	#NULL!	#NULL!	#NULL!	#NULL!	#NULL!	#NULL!	#NULL!	#NULL!	#NULL!	#NULL!	#NULL!	#NULL!		Yes		Less than 1 year		Community or Government	Community/Public Health program		#NULL!	Nutrition and Food Safety Educator	Yes	No
08/12/2015 07:53:55 PM	Valid case	Never Precepted	Female	Not Hispanic	White	White	25	1990	No	New Jersey	07646	Regular internship	Less than 1 year	Yes	Bachelors or less	Bachelor’s degree (BA, BS, AB)		No, not of Hispanic, Latino, or Spanish origin		Yes		RD/RDN	Registered Dietitian (RD) or Registered Dietitian Nutritionist (RDN)	#NULL!	#NULL!	#NULL!	#NULL!	#NULL!	#NULL!	#NULL!	#NULL!	#NULL!	#NULL!	#NULL!	#NULL!	#NULL!		Yes		3 years		Private Practice/Consultant	Private practice		Registered Dietitian/Registered Dietitian Nutritionist		Yes	Yes
08/14/2015 10:32:28 AM	Valid case	Never Precepted	Male	Not Hispanic	White	White	56	1959	No	California	93720	Regular internship	30	No	Bachelors or less	Bachelor’s degree (BA, BS, AB)		No, not of Hispanic, Latino, or Spanish origin		Yes		RD/RDN	Registered Dietitian (RD) or Registered Dietitian Nutritionist (RDN)	#NULL!	#NULL!	#NULL!	#NULL!	#NULL!	#NULL!	#NULL!	#NULL!	#NULL!	#NULL!	#NULL!	#NULL!	#NULL!		Yes		30 years		Community or Government	Community/Public Health program		#NULL!	Administrator, with required RDN	No	Yes
08/11/2015 02:01:52 PM	Valid case	Never Precepted	Female	Not Hispanic	White	White	30	1985	No	California	95524	Regular internship	1	No	Masters or more	Master’s degree (MS, MA, MEd, MBA)		No, not of Hispanic, Latino, or Spanish origin		Yes		RD/RDN	Registered Dietitian (RD) or Registered Dietitian Nutritionist (RDN)	#NULL!	#NULL!	#NULL!	#NULL!	#NULL!	#NULL!	#NULL!	#NULL!	#NULL!	#NULL!	#NULL!	#NULL!	#NULL!		Yes		1 year		Clinical nutrition	Clinic or Ambulatory care center		Registered Dietitian/Registered Dietitian Nutritionist		Yes	Yes
08/11/2015 03:47:57 PM	Valid case	Never Precepted	Female	Not Hispanic	White	White	33	1982	No	Virginia	23505	Coordinated DPD/internship program	4	Yes	Masters or more	Master’s degree (MS, MA, MEd, MBA)		No, not of Hispanic, Latino, or Spanish origin		Yes		RD/RDN	Registered Dietitian (RD) or Registered Dietitian Nutritionist (RDN)	#NULL!	#NULL!	#NULL!	#NULL!	#NULL!	#NULL!	#NULL!	#NULL!	#NULL!	#NULL!	#NULL!	#NULL!	#NULL!		Yes		5 years		Clinical nutrition	#NULL!	Home infusion pharmacy/home health	Clinical Dietitian		Yes	Yes
08/11/2015 03:54:29 PM	Valid case	Never Precepted	Female	Not Hispanic	White	White	25	1990	No	Wisconsin	54751	Regular internship	Less than 1 year	Yes	Masters or more	Master’s degree (MS, MA, MEd, MBA)		No, not of Hispanic, Latino, or Spanish origin		Yes		RD/RDN	Registered Dietitian (RD) or Registered Dietitian Nutritionist (RDN)	#NULL!	#NULL!	#NULL!	#NULL!	#NULL!	#NULL!	#NULL!	#NULL!	#NULL!	#NULL!	#NULL!	#NULL!	#NULL!		Yes		5 years		Clinical nutrition	Extended care facility		Registered Dietitian/Registered Dietitian Nutritionist		Yes	No	I just passed my exam and started working here in the past month. Would like to take interns as soon as I am competent at my job
08/11/2015 12:08:33 AM	Valid case	Never Precepted	Female	Not Hispanic	White	White	26	1989	No	Missouri	65203	Coordinated DPD/internship program	Less than 1 year	No	Bachelors or less	Bachelor’s degree (BA, BS, AB)		No, not of Hispanic, Latino, or Spanish origin		Yes		RD/RDN	Registered Dietitian (RD) or Registered Dietitian Nutritionist (RDN)	#NULL!	#NULL!	#NULL!	#NULL!	#NULL!	#NULL!	#NULL!	#NULL!	#NULL!	#NULL!	#NULL!	#NULL!	#NULL!		Yes		Less than 1 year		Clinical nutrition	Clinic or Ambulatory care center		Clinical Dietitian		No	No
08/11/2015 04:17:29 PM	Valid case	Never Precepted	Female	Not Hispanic	White	White	60	1955	No	Nevada	89445	Other (please explain below)	38	No	Masters or more	Master’s degree (MS, MA, MEd, MBA)		No, not of Hispanic, Latino, or Spanish origin		Yes		RD/RDN	Registered Dietitian (RD) or Registered Dietitian Nutritionist (RDN)	#NULL!	#NULL!	#NULL!	#NULL!	#NULL!	#NULL!	#NULL!	#NULL!	#NULL!	#NULL!	#NULL!	#NULL!	#NULL!		Yes, self-employed		38 years		Private Practice/Consultant	Consultant - health care facility		Registered Dietitian/Registered Dietitian Nutritionist		No	No
08/23/2015 12:25:11 PM	Valid case	Never Precepted	Female	Not Hispanic	White	White	28	1987	No	Massachusetts	02446	Regular internship	Less than 1 year	Yes	Bachelors or less	Bachelor’s degree (BA, BS, AB)		No, not of Hispanic, Latino, or Spanish origin		Yes		RD/RDN	Registered Dietitian (RD) or Registered Dietitian Nutritionist (RDN)	#NULL!	#NULL!	#NULL!	#NULL!	#NULL!	#NULL!	#NULL!	#NULL!	#NULL!	#NULL!	#NULL!	#NULL!	#NULL!		Yes		5 years		Clinical nutrition	Hospital (in-patient/acute care)		Clinical Dietitian		Yes	Yes
08/11/2015 04:54:03 PM	Valid case	Never Precepted	Female	Not Hispanic	White	White	62	1953	No	New Mexico	88061	Regular internship	37	No	Masters or more	Master’s degree (MS, MA, MEd, MBA)		No, not of Hispanic, Latino, or Spanish origin		Yes		RD/RDN	Registered Dietitian (RD) or Registered Dietitian Nutritionist (RDN)	#NULL!	#NULL!	#NULL!	#NULL!	#NULL!	#NULL!	#NULL!	#NULL!	#NULL!	#NULL!	#NULL!	#NULL!	#NULL!		Yes		22 years		Clinical nutrition	Clinic or Ambulatory care center		Registered Dietitian/Registered Dietitian Nutritionist		No	No	We are working on having ISPP students
08/29/2015 08:23:54 PM	Valid case	Never Precepted	Female	Not Hispanic	White	White	24	1991	No	Virginia	22901	Regular internship	Less than 1 year	Yes	Bachelors or less	Bachelor’s degree (BA, BS, AB)		No, not of Hispanic, Latino, or Spanish origin		Yes		RD/RDN	Registered Dietitian (RD) or Registered Dietitian Nutritionist (RDN)	#NULL!	#NULL!	#NULL!	#NULL!	#NULL!	#NULL!	#NULL!	#NULL!	#NULL!	#NULL!	#NULL!	#NULL!	#NULL!		Yes		Less than 1 year		Food Service or Retail	#NULL!	Senior Living Food Service	#NULL!	Dining Manager	Yes	Yes
08/11/2015 05:24:40 AM	Valid case	Never Precepted	Female	Not Hispanic	White	White	27	1988	No	Florida	32819	Coordinated DPD/internship program	Less than 1 year	Yes	Bachelors or less	Bachelor’s degree (BA, BS, AB)		No, not of Hispanic, Latino, or Spanish origin		Yes		RD/RDN	Registered Dietitian (RD) or Registered Dietitian Nutritionist (RDN)	#NULL!	#NULL!	#NULL!	#NULL!	#NULL!	#NULL!	#NULL!	#NULL!	#NULL!	#NULL!	#NULL!	#NULL!	#NULL!		Yes		2 years		Clinical nutrition	Extended care facility		Clinical Dietitian		No	Yes
08/26/2015 06:56:09 AM	Valid case	Never Precepted	Female	Not Hispanic	White	White	56	1959	No	Missouri	65109	Regular internship	22	No	Bachelors or less	Bachelor’s degree (BA, BS, AB)		No, not of Hispanic, Latino, or Spanish origin		Yes		RD/RDN	Registered Dietitian (RD) or Registered Dietitian Nutritionist (RDN)	#NULL!	#NULL!	#NULL!	#NULL!	#NULL!	#NULL!	#NULL!	#NULL!	#NULL!	#NULL!	#NULL!	#NULL!	#NULL!		Yes		22 years		Community or Government	Government agency (Federal, State, or County)		Dietary Coordinator		No	Yes
08/11/2015 07:54:00 AM	Valid case	Never Precepted	Female	Not Hispanic	White	White	27	1988	No	New Jersey	07002	Regular internship	Less than 1 year	Yes	Masters or more	Master’s degree (MS, MA, MEd, MBA)		No, not of Hispanic, Latino, or Spanish origin		Yes		RD/RDN	Registered Dietitian (RD) or Registered Dietitian Nutritionist (RDN)	#NULL!	#NULL!	#NULL!	#NULL!	#NULL!	#NULL!	#NULL!	#NULL!	#NULL!	#NULL!	#NULL!	#NULL!	#NULL!		Yes		3 years		Clinical nutrition	Hospital (in-patient/acute care)		Clinical Dietitian		Yes	Yes
08/18/2015 08:49:28 PM	Valid case	Never Precepted	Female	Not Hispanic	White	White	24	1991	Yes	Mississippi	39402	Combined Masters/internship program	Less than 1 year	Yes	Bachelors or less	Bachelor’s degree (BA, BS, AB)		No, not of Hispanic, Latino, or Spanish origin		Yes		RD/RDN	Registered Dietitian (RD) or Registered Dietitian Nutritionist (RDN)	#NULL!	#NULL!	#NULL!	#NULL!	#NULL!	#NULL!	#NULL!	#NULL!	#NULL!	#NULL!	#NULL!	#NULL!	#NULL!		Yes		Less than 1 year		Community or Government	Faculty member at college or university		#NULL!	Graduate assistant	Yes	Yes
08/26/2015 04:28:54 PM	Valid case	Never Precepted	Female	Not Hispanic	White	White	38	1977	Yes	Montana	59034	Coordinated DPD/internship program	Less than 1 year	Yes	Bachelors or less	Bachelor’s degree (BA, BS, AB)		No, not of Hispanic, Latino, or Spanish origin		Yes		RD/RDN	Registered Dietitian (RD) or Registered Dietitian Nutritionist (RDN)	Dietetic Technician Registered (DTR)	#NULL!	#NULL!	#NULL!	#NULL!	#NULL!	#NULL!	#NULL!	#NULL!	#NULL!	#NULL!	#NULL!	#NULL!		Yes		12 years		Clinical nutrition	Hospital (in-patient/acute care)		Registered Dietitian/Registered Dietitian Nutritionist		No	No
08/11/2015 06:03:16 PM	Valid case	Never Precepted	Female	Not Hispanic	White	White	23	1992	No	Massachusetts	01754	Coordinated DPD/internship program	1	Yes	Bachelors or less	Bachelor’s degree (BA, BS, AB)		No, not of Hispanic, Latino, or Spanish origin		Yes		RD/RDN	Registered Dietitian (RD) or Registered Dietitian Nutritionist (RDN)	#NULL!	#NULL!	#NULL!	#NULL!	#NULL!	#NULL!	#NULL!	#NULL!	#NULL!	#NULL!	#NULL!	#NULL!	#NULL!		Yes		1 year		Community or Government	Community/Public Health program		Registered Dietitian/Registered Dietitian Nutritionist		Yes	Yes
08/18/2015 06:22:11 PM	Valid case	Current Preceptor	Female	Not Hispanic	White	White	65	1950	No	Michigan	49002	'Grandfathered' RD when requirements changed	41	No	Masters or more	Master’s degree (MS, MA, MEd, MBA)		No, not of Hispanic, Latino, or Spanish origin		Yes		RD/RDN	Registered Dietitian (RD) or Registered Dietitian Nutritionist (RDN)	#NULL!	#NULL!	#NULL!	#NULL!	#NULL!	#NULL!	#NULL!	#NULL!	#NULL!	#NULL!	#NULL!	#NULL!	#NULL!		Yes, self-employed		more than 40 years		Community or Government	#NULL!	Nutrition labeling and healthy eating educator	Registered Dietitian/Registered Dietitian Nutritionist		No	#NULL!	I am self-employed with no employees.
08/18/2015 09:06:26 AM	Valid case	Current Preceptor	Female	Not Hispanic	Other	Other	37	1978	No	Nebraska	68521	Regular internship	14	No	Bachelors or less	Bachelor’s degree (BA, BS, AB)	I am completing my MS at this time	No, not of Hispanic, Latino, or Spanish origin		Yes		RD/RDN	Registered Dietitian (RD) or Registered Dietitian Nutritionist (RDN)	#NULL!	#NULL!	#NULL!	#NULL!	#NULL!	#NULL!	#NULL!	#NULL!	#NULL!	#NULL!	#NULL!	#NULL!	#NULL!		Yes		14 years		Community or Government	Community/Public Health program		Registered Dietitian/Registered Dietitian Nutritionist		No	Yes
08/11/2015 09:58:32 PM	Valid case	Current Preceptor	Female	Not Hispanic	White	White	64	1951	No	California	92276	Regular internship	40	Yes	Masters or more	Master’s degree (MS, MA, MEd, MBA)		No, not of Hispanic, Latino, or Spanish origin		Yes		RD/RDN	Registered Dietitian (RD) or Registered Dietitian Nutritionist (RDN)	#NULL!	#NULL!	#NULL!	#NULL!	#NULL!	#NULL!	#NULL!	#NULL!	#NULL!	#NULL!	#NULL!	#NULL!	#NULL!		Yes		40 years		Food Service or Retail	School food service (elementary,high school, college)		Registered Dietitian/Registered Dietitian Nutritionist		No	Yes
08/15/2015 06:39:45 AM	Valid case	Former Preceptor	Female	Not Hispanic	White	White	48	1967	No	Pennsylvania	19014	Combined Masters/internship program	16	No	Masters or more	Master’s degree (MS, MA, MEd, MBA)		No, not of Hispanic, Latino, or Spanish origin		Yes		RD/RDN	Registered Dietitian (RD) or Registered Dietitian Nutritionist (RDN)	#NULL!	#NULL!	#NULL!	#NULL!	#NULL!	#NULL!	#NULL!	#NULL!	#NULL!	#NULL!	#NULL!	#NULL!	#NULL!		Yes		17 years		Clinical nutrition	Hospital (in-patient/acute care)		Registered Dietitian/Registered Dietitian Nutritionist		No	Yes	We had to stop when when we became short staffed. We are still short staffed but because a new contract company took us over and because my new boss is related to a internship program director, we wi
08/14/2015 12:52:38 PM	Valid case	Current Preceptor	Female	Not Hispanic	White	White	63	1952	No	Colorado	80015	Masters plus 6-months work experience	35	Yes	Masters or more	Doctorate degree (PhD, DrPH, ScD)		No, not of Hispanic, Latino, or Spanish origin		Yes		RD/RDN	Registered Dietitian (RD) or Registered Dietitian Nutritionist (RDN)	#NULL!	#NULL!	#NULL!	#NULL!	#NULL!	#NULL!	#NULL!	#NULL!	#NULL!	#NULL!	#NULL!	#NULL!	#NULL!		Yes, self-employed		35 years		Community or Government	Community/Public Health program		Nutrition Consultant		No	Yes
08/11/2015 08:03:33 AM	Valid case	Current Preceptor	Female	Not Hispanic	Other	Other	30	1985	No	Texas	76109	Combined Masters/internship program	1	Yes	Masters or more	Master’s degree (MS, MA, MEd, MBA)		No, not of Hispanic, Latino, or Spanish origin		Yes		RD/RDN	Registered Dietitian (RD) or Registered Dietitian Nutritionist (RDN)	#NULL!	#NULL!	#NULL!	#NULL!	#NULL!	#NULL!	#NULL!	#NULL!	#NULL!	#NULL!	#NULL!	#NULL!	#NULL!		Yes		2 years		Clinical nutrition	Clinic or Ambulatory care center		Clinical Dietitian		No	Yes
08/11/2015 06:51:49 AM	Valid case	Current Preceptor	Female	Not Hispanic	White	White	47	1968	No	Indiana	46556	Regular internship	23	No	Bachelors or less	Bachelor’s degree (BA, BS, AB)		No, not of Hispanic, Latino, or Spanish origin		Yes		RD/RDN	Registered Dietitian (RD) or Registered Dietitian Nutritionist (RDN)	#NULL!	#NULL!	#NULL!	#NULL!	#NULL!	#NULL!	#NULL!	#NULL!	#NULL!	#NULL!	#NULL!	#NULL!	#NULL!		Yes		25 years		Food Service or Retail	School food service (elementary,high school, college)		Registered Dietitian/Registered Dietitian Nutritionist		No	Yes
08/11/2015 07:40:25 AM	Valid case	Current Preceptor	Female	Not Hispanic	White	White	42	1973	No	Wisconsin	54650	Coordinated DPD/internship program	18	Don't know/don't remember	Masters or more	Master’s degree (MS, MA, MEd, MBA)		No, not of Hispanic, Latino, or Spanish origin		Yes		RD/RDN	Registered Dietitian (RD) or Registered Dietitian Nutritionist (RDN)	#NULL!	#NULL!	#NULL!	#NULL!	#NULL!	#NULL!	#NULL!	#NULL!	#NULL!	#NULL!	#NULL!	#NULL!	#NULL!		Yes		18 years		Community or Government	Community/Public Health program		Public Health Dietitian		No	No
08/11/2015 10:40:07 AM	Valid case	Current Preceptor	Female	Not Hispanic	White	White	31	1984	No	North Carolina	27265	Combined Masters/internship program	6	No	Masters or more	Master’s degree (MS, MA, MEd, MBA)		No, not of Hispanic, Latino, or Spanish origin		Yes		RD/RDN	Registered Dietitian (RD) or Registered Dietitian Nutritionist (RDN)	#NULL!	#NULL!	#NULL!	#NULL!	#NULL!	#NULL!	#NULL!	#NULL!	#NULL!	#NULL!	#NULL!	#NULL!	#NULL!		Yes		6 years		Clinical nutrition	Clinic or Ambulatory care center		#NULL!	oncology dietitian	Yes	Yes
08/26/2015 01:48:48 PM	Valid case	Current Preceptor	Female	Not Hispanic	White	White	31	1984	No	Minnesota	55117	Coordinated DPD/internship program	9	No	Masters or more	Master’s degree (MS, MA, MEd, MBA)		No, not of Hispanic, Latino, or Spanish origin		Yes		RD/RDN	Registered Dietitian (RD) or Registered Dietitian Nutritionist (RDN)	#NULL!	#NULL!	#NULL!	#NULL!	#NULL!	#NULL!	#NULL!	#NULL!	#NULL!	#NULL!	#NULL!	#NULL!	#NULL!		Yes		9 years		Clinical nutrition	#NULL!	Home care	Clinical Dietitian		Yes	Yes
08/11/2015 08:40:41 AM	Valid case	Current Preceptor	Female	Not Hispanic	White	White	52	1963	No	New York	14642	Regular internship	27	No	Masters or more	Master’s degree (MS, MA, MEd, MBA)		No, not of Hispanic, Latino, or Spanish origin		Yes		RD/RDN	Registered Dietitian (RD) or Registered Dietitian Nutritionist (RDN)	#NULL!	#NULL!	#NULL!	#NULL!	#NULL!	#NULL!	#NULL!	#NULL!	#NULL!	#NULL!	#NULL!	#NULL!	#NULL!		Yes		28 years	worked as a diet tech before internship	Clinical nutrition	Clinic or Ambulatory care center	outpatient cancer center	#NULL!	Clinical Nutrition Specialist	No	Yes
08/18/2015 12:15:53 PM	Valid case	Current Preceptor	Female	Not Hispanic	White	White	27	1988	Yes	#NULL!		Regular internship	4	Yes	Bachelors or less	Bachelor’s degree (BA, BS, AB)		No, not of Hispanic, Latino, or Spanish origin		Yes		RD/RDN	Registered Dietitian (RD) or Registered Dietitian Nutritionist (RDN)	#NULL!	#NULL!	#NULL!	#NULL!	#NULL!	#NULL!	#NULL!	#NULL!	#NULL!	#NULL!	#NULL!	#NULL!	#NULL!		Yes		4 years		Clinical nutrition	Extended care facility		Registered Dietitian/Registered Dietitian Nutritionist		No	Yes
08/11/2015 06:45:35 AM	Valid case	Current Preceptor	Female	Not Hispanic	White	White	59	1956	No	Tennessee	38139	Other (please explain below)	29	No	Bachelors or less	Bachelor’s degree (BA, BS, AB)		No, not of Hispanic, Latino, or Spanish origin		Yes		RD/RDN	Registered Dietitian (RD) or Registered Dietitian Nutritionist (RDN)	#NULL!	#NULL!	#NULL!	#NULL!	#NULL!	#NULL!	#NULL!	#NULL!	#NULL!	#NULL!	#NULL!	#NULL!	#NULL!		Yes		24 years		Clinical nutrition	Clinic or Ambulatory care center		Registered Dietitian/Registered Dietitian Nutritionist		No	Yes
08/11/2015 05:30:04 AM	Valid case	Current Preceptor	Female	Not Hispanic	White	White	44	1971	No	Minnesota	55082	Coordinated DPD/internship program	6	Yes	Bachelors or less	Bachelor’s degree (BA, BS, AB)		No, not of Hispanic, Latino, or Spanish origin		Yes		RD/RDN	Registered Dietitian (RD) or Registered Dietitian Nutritionist (RDN)	#NULL!	#NULL!	#NULL!	#NULL!	#NULL!	#NULL!	#NULL!	#NULL!	#NULL!	#NULL!	#NULL!	#NULL!	#NULL!		Yes		6 years		Clinical nutrition	Clinic or Ambulatory care center		Registered Dietitian/Registered Dietitian Nutritionist		No	No
08/11/2015 04:31:24 PM	Valid case	Former Preceptor	Female	Not Hispanic	White	White	58	1957	No	Missouri	63139	Regular internship	34	No	Masters or more	Master’s degree (MS, MA, MEd, MBA)		No, not of Hispanic, Latino, or Spanish origin		Yes		RD/RDN	Registered Dietitian (RD) or Registered Dietitian Nutritionist (RDN)	#NULL!	#NULL!	#NULL!	#NULL!	#NULL!	#NULL!	#NULL!	#NULL!	#NULL!	#NULL!	#NULL!	#NULL!	#NULL!		Yes		33 years		Food Service or Retail	School food service (elementary,high school, college)		Registered Dietitian/Registered Dietitian Nutritionist		No	No	We used to provide a one week rotation, but the background checks & screenings & training for precautions for our child psychiatric hospital was too time consuming.
08/17/2015 08:05:34 AM	Valid case	Current Preceptor	Female	Not Hispanic	Other	African American	28	1987	No	Maryland	20705	Regular internship	4	Yes	Bachelors or less	Bachelor’s degree (BA, BS, AB)		No, not of Hispanic, Latino, or Spanish origin		Yes		RD/RDN	Registered Dietitian (RD) or Registered Dietitian Nutritionist (RDN)	#NULL!	#NULL!	#NULL!	#NULL!	#NULL!	#NULL!	#NULL!	#NULL!	#NULL!	#NULL!	#NULL!	#NULL!	#NULL!		Yes		7 years		Clinical nutrition	Clinic or Ambulatory care center		Pediatric Dietitian		No	Yes
08/11/2015 07:23:28 AM	Valid case	Current Preceptor	Female	Not Hispanic	White	White	29	1986	No	New York	10012	Regular internship	6	No	Bachelors or less	Bachelor’s degree (BA, BS, AB)		No, not of Hispanic, Latino, or Spanish origin		Yes		RD/RDN	Registered Dietitian (RD) or Registered Dietitian Nutritionist (RDN)	#NULL!	#NULL!	#NULL!	#NULL!	#NULL!	#NULL!	#NULL!	#NULL!	#NULL!	#NULL!	#NULL!	#NULL!	#NULL!		Yes		6 years		Clinical nutrition	Hospital (in-patient/acute care)		Clinical Nutrition Manager		No	Yes
08/19/2015 05:59:00 AM	Valid case	Current Preceptor	Female	Not Hispanic	White	White	56	1959	No	Nebraska	68105	#NULL!	#NULL!	#NULL!	Bachelors or less	Associate degree (ex: AA or AS)		No, not of Hispanic, Latino, or Spanish origin		Yes		DTR	#NULL!	Dietetic Technician Registered (DTR)	#NULL!	#NULL!	#NULL!	#NULL!	#NULL!	#NULL!	#NULL!	#NULL!	#NULL!	#NULL!	#NULL!	#NULL!		#NULL!		#NULL!		Clinical nutrition	Hospital (in-patient/acute care)		Dietetic Technician		No	Yes
08/19/2015 02:37:09 PM	Valid case	Current Preceptor	Female	Not Hispanic	White	White	33	1982	No	New York	10001	Combined Masters/internship program	8	No	Masters or more	Master’s degree (MS, MA, MEd, MBA)		No, not of Hispanic, Latino, or Spanish origin		Yes		RD/RDN	Registered Dietitian (RD) or Registered Dietitian Nutritionist (RDN)	#NULL!	#NULL!	#NULL!	#NULL!	#NULL!	#NULL!	#NULL!	#NULL!	#NULL!	#NULL!	#NULL!	#NULL!	#NULL!		Yes, self-employed		8 years		Private Practice/Consultant	Private practice		Nutrition Consultant		No	Yes
08/11/2015 12:46:55 PM	Valid case	Current Preceptor	Female	Not Hispanic	White	White	48	1967	No	Georgia	30912	Regular internship	23	Don't know/don't remember	Masters or more	Master’s degree (MS, MA, MEd, MBA)		No, not of Hispanic, Latino, or Spanish origin		Yes		RD/RDN	Registered Dietitian (RD) or Registered Dietitian Nutritionist (RDN)	#NULL!	#NULL!	#NULL!	#NULL!	#NULL!	#NULL!	#NULL!	#NULL!	#NULL!	#NULL!	#NULL!	#NULL!	#NULL!		Yes		23 years		Clinical nutrition	Hospital (in-patient/acute care)		Clinical Nutrition Manager		Yes	Yes
08/18/2015 06:50:58 AM	Valid case	Current Preceptor	Female	Not Hispanic	White	White	55	1960	No	Ohio	44107	Masters plus 6-months work experience	26	Don't know/don't remember	Masters or more	Master’s degree (MS, MA, MEd, MBA)		No, not of Hispanic, Latino, or Spanish origin		Yes		RD/RDN	Registered Dietitian (RD) or Registered Dietitian Nutritionist (RDN)	#NULL!	#NULL!	#NULL!	#NULL!	#NULL!	#NULL!	#NULL!	#NULL!	#NULL!	#NULL!	#NULL!	#NULL!	#NULL!		Yes		27 years		Community or Government	Community/Public Health program		#NULL!	WIC Nutrition Health Professional	No	Yes
08/18/2015 09:21:29 AM	Valid case	Current Preceptor	Female	Not Hispanic	White	White	62	1953	No	Ohio	44721	Regular internship	38	No	Masters or more	Master’s degree (MS, MA, MEd, MBA)		No, not of Hispanic, Latino, or Spanish origin		Yes		RD/RDN	Registered Dietitian (RD) or Registered Dietitian Nutritionist (RDN)	#NULL!	#NULL!	#NULL!	#NULL!	#NULL!	#NULL!	#NULL!	#NULL!	#NULL!	#NULL!	#NULL!	#NULL!	#NULL!		Yes		38 years		Clinical nutrition	Hospital (in-patient/acute care)		#NULL!	Director Support Services	No	Yes
08/15/2015 10:18:44 AM	Valid case	Current Preceptor	Female	Not Hispanic	White	White	37	1978	No	California	92373	Combined Masters/internship program	5	No	Masters or more	Master’s degree (MS, MA, MEd, MBA)		No, not of Hispanic, Latino, or Spanish origin		Yes		RD/RDN	Registered Dietitian (RD) or Registered Dietitian Nutritionist (RDN)	#NULL!	#NULL!	#NULL!	#NULL!	#NULL!	#NULL!	#NULL!	#NULL!	#NULL!	#NULL!	#NULL!	#NULL!	#NULL!		Yes		4 years		Clinical nutrition	Hospital (in-patient/acute care)		Clinical Dietitian		No	Yes
08/26/2015 10:45:16 AM	Valid case	Current Preceptor	Female	Not Hispanic	White	White	46	1969	No	Arizona	85302	Combined Masters/internship program	3	Yes	Masters or more	Master’s degree (MS, MA, MEd, MBA)		No, not of Hispanic, Latino, or Spanish origin		Yes		RD/RDN	Registered Dietitian (RD) or Registered Dietitian Nutritionist (RDN)	#NULL!	#NULL!	#NULL!	#NULL!	#NULL!	#NULL!	#NULL!	#NULL!	#NULL!	#NULL!	#NULL!	#NULL!	#NULL!		Yes		1 year		Clinical nutrition	Hospital (in-patient/acute care)		Clinical Dietitian		Yes	Yes	DTR
08/11/2015 06:00:16 PM	Valid case	Current Preceptor	Female	Not Hispanic	White	White	26	1989	No	South Carolina	29223	Combined Masters/internship program	3	No	Masters or more	Master’s degree (MS, MA, MEd, MBA)		No, not of Hispanic, Latino, or Spanish origin		Yes		RD/RDN	Registered Dietitian (RD) or Registered Dietitian Nutritionist (RDN)	#NULL!	#NULL!	#NULL!	#NULL!	#NULL!	#NULL!	#NULL!	#NULL!	#NULL!	#NULL!	#NULL!	#NULL!	#NULL!		Yes		2 years		Community or Government	Government agency (Federal, State, or County)		Public Health Dietitian		No	Yes
08/11/2015 07:58:54 AM	Valid case	Current Preceptor	Female	Not Hispanic	Other	Other	29	1986	No	Massachusetts	01852	Regular internship	6	Yes	Bachelors or less	Bachelor’s degree (BA, BS, AB)		No, not of Hispanic, Latino, or Spanish origin		Yes		RD/RDN	Registered Dietitian (RD) or Registered Dietitian Nutritionist (RDN)	#NULL!	#NULL!	#NULL!	#NULL!	#NULL!	#NULL!	#NULL!	#NULL!	#NULL!	#NULL!	#NULL!	#NULL!	#NULL!		Yes		6 years		Clinical nutrition	Hospital (in-patient/acute care)		Clinical Dietitian		Yes	Yes
08/19/2015 08:09:22 AM	Valid case	Current Preceptor	Female	Hispanic	White	White	56	1959	No	#NULL!		Masters plus 6-months work experience	15	Don't know/don't remember	Masters or more	Master’s degree (MS, MA, MEd, MBA)		Yes, another Hispanic, Latino, or Spanish origin		Yes		RD/RDN	Registered Dietitian (RD) or Registered Dietitian Nutritionist (RDN)	#NULL!	#NULL!	#NULL!	#NULL!	#NULL!	#NULL!	#NULL!	#NULL!	#NULL!	#NULL!	#NULL!	#NULL!	#NULL!		Yes, self-employed		30 years	I have also taught in internal medicine and surgical residency, critical nurses programs and mentored and trained case managers and other specialty areas along with adjunct faculty for nutrition	Private Practice/Consultant	Private practice	Contracted consultant for specialty care for a Insurance plan to administer diabetes management and prevention programs. Other contacted clinical nutrition services and program development. Contract w	Food Service Director	Director of Nutrition Prevention and Clinical Nutrition Services	Yes	Yes	We also provide internships for other allied health professionals.
08/11/2015 07:18:57 AM	Valid case	Current Preceptor	Female	Not Hispanic	White	White	31	1984	No	Minnesota	55805	Regular internship	3	No	Masters or more	Master’s degree (MS, MA, MEd, MBA)		No, not of Hispanic, Latino, or Spanish origin		Yes		RD/RDN	Registered Dietitian (RD) or Registered Dietitian Nutritionist (RDN)	#NULL!	#NULL!	#NULL!	#NULL!	#NULL!	#NULL!	#NULL!	#NULL!	#NULL!	#NULL!	#NULL!	#NULL!	#NULL!		Yes		3 years		Clinical nutrition	Clinic or Ambulatory care center		Clinical Dietitian		Yes	Yes
08/11/2015 10:47:09 PM	Valid case	Current Preceptor	Female	Not Hispanic	White	White	47	1968	No	Nevada	89508	Individualized Supervised Practice Pathway (ISPP)	1	No	Masters or more	Master’s degree (MS, MA, MEd, MBA)		No, not of Hispanic, Latino, or Spanish origin		Yes		RD/RDN	Registered Dietitian (RD) or Registered Dietitian Nutritionist (RDN)	#NULL!	#NULL!	#NULL!	#NULL!	#NULL!	#NULL!	#NULL!	#NULL!	#NULL!	#NULL!	#NULL!	#NULL!	#NULL!		Yes		7 years		Clinical nutrition	#NULL!	Hemodialysis clinic	Clinical Dietitian		Yes	Yes
08/18/2015 06:51:19 AM	Valid case	Current Preceptor	Female	Not Hispanic	White	White	49	1966	No	New York	11756	Regular internship	26	Don't know/don't remember	Masters or more	Master’s degree (MS, MA, MEd, MBA)		No, not of Hispanic, Latino, or Spanish origin		Yes		RD/RDN	Registered Dietitian (RD) or Registered Dietitian Nutritionist (RDN)	#NULL!	#NULL!	#NULL!	#NULL!	#NULL!	#NULL!	#NULL!	#NULL!	#NULL!	#NULL!	#NULL!	#NULL!	#NULL!		Yes		26 years		Clinical nutrition	Hospital (in-patient/acute care)		Clinical Dietitian		No	Yes
08/18/2015 04:59:31 AM	Valid case	Current Preceptor	Female	Not Hispanic	White	White	38	1977	No	Indiana	47396	Combined Masters/internship program	15	No	Masters or more	Master’s degree (MS, MA, MEd, MBA)		No, not of Hispanic, Latino, or Spanish origin		Yes		RD/RDN	Registered Dietitian (RD) or Registered Dietitian Nutritionist (RDN)	#NULL!	#NULL!	#NULL!	#NULL!	#NULL!	#NULL!	#NULL!	#NULL!	#NULL!	#NULL!	#NULL!	#NULL!	#NULL!		Yes		15 years		Clinical nutrition	Clinic or Ambulatory care center		Diabetes Educator		No	Yes
08/11/2015 06:18:37 AM	Valid case	Current Preceptor	Female	Not Hispanic	White	White	56	1959	No	New York	10562	Regular internship	18	No	Masters or more	Master’s degree (MS, MA, MEd, MBA)		No, not of Hispanic, Latino, or Spanish origin		Yes		RD/RDN	Registered Dietitian (RD) or Registered Dietitian Nutritionist (RDN)	#NULL!	#NULL!	#NULL!	#NULL!	#NULL!	#NULL!	#NULL!	#NULL!	#NULL!	#NULL!	#NULL!	#NULL!	#NULL!		Yes		18 years		Community or Government	Community/Public Health program		#NULL!	Nutrition Coordinator	No	Yes
08/26/2015 05:23:29 AM	Valid case	Current Preceptor	Female	Not Hispanic	White	White	33	1982	No	Virginia	22206	Combined Masters/internship program	7	No	Masters or more	Master’s degree (MS, MA, MEd, MBA)		No, not of Hispanic, Latino, or Spanish origin		Yes		RD/RDN	Registered Dietitian (RD) or Registered Dietitian Nutritionist (RDN)	#NULL!	#NULL!	#NULL!	#NULL!	#NULL!	#NULL!	#NULL!	#NULL!	#NULL!	#NULL!	#NULL!	#NULL!	#NULL!		Yes		7 years		Clinical nutrition	Clinic or Ambulatory care center		Clinical Dietitian		Yes	Yes
08/18/2015 08:48:18 PM	Valid case	Current Preceptor	Female	Not Hispanic	White	White	62	1953	No	Arizona	85730	Regular internship	34	No	Masters or more	Master’s degree (MS, MA, MEd, MBA)		No, not of Hispanic, Latino, or Spanish origin		Yes		RD/RDN	Registered Dietitian (RD) or Registered Dietitian Nutritionist (RDN)	#NULL!	#NULL!	#NULL!	#NULL!	#NULL!	#NULL!	#NULL!	#NULL!	#NULL!	#NULL!	#NULL!	#NULL!	#NULL!		Yes		#NULL!		Clinical nutrition	Hospital (in-patient/acute care)		Clinical Dietitian		Yes	Yes
08/11/2015 07:30:58 AM	Valid case	Current Preceptor	Female	Not Hispanic	White	White	56	1959	No	Ohio	43220	Regular internship	24	No	Bachelors or less	Bachelor’s degree (BA, BS, AB)		No, not of Hispanic, Latino, or Spanish origin		Yes		RD/RDN	Registered Dietitian (RD) or Registered Dietitian Nutritionist (RDN)	#NULL!	#NULL!	#NULL!	#NULL!	#NULL!	#NULL!	#NULL!	#NULL!	#NULL!	#NULL!	#NULL!	#NULL!	#NULL!		Yes		34 years		Food Service or Retail	School food service (elementary,high school, college)		Registered Dietitian/Registered Dietitian Nutritionist		No	Yes
08/15/2015 10:15:46 AM	Valid case	Current Preceptor	Female	Not Hispanic	White	White	32	1983	No	Indiana	47150	Coordinated DPD/internship program	7	Yes	Bachelors or less	Bachelor’s degree (BA, BS, AB)		No, not of Hispanic, Latino, or Spanish origin		Yes		RD/RDN	Registered Dietitian (RD) or Registered Dietitian Nutritionist (RDN)	#NULL!	#NULL!	#NULL!	#NULL!	#NULL!	#NULL!	#NULL!	#NULL!	#NULL!	#NULL!	#NULL!	#NULL!	#NULL!		Yes		10 years		Community or Government	Community/Public Health program		#NULL!	Assistant Director	Yes	Yes
08/11/2015 06:30:38 AM	Valid case	Current Preceptor	Female	Not Hispanic	White	White	62	1953	No	Pennsylvania	17406	Regular internship	40	No	Masters or more	Master’s degree (MS, MA, MEd, MBA)		No, not of Hispanic, Latino, or Spanish origin		Yes		RD/RDN	Registered Dietitian (RD) or Registered Dietitian Nutritionist (RDN)	#NULL!	#NULL!	#NULL!	#NULL!	#NULL!	#NULL!	#NULL!	#NULL!	#NULL!	#NULL!	#NULL!	#NULL!	#NULL!		Yes		40 years		Clinical nutrition	Hospital (in-patient/acute care)		Clinical Nutrition Manager		Yes	Yes
08/26/2015 02:54:46 PM	Valid case	Current Preceptor	Female	Not Hispanic	White	White	27	1988	No	Michigan	49401	Regular internship	2	Yes	Bachelors or less	Bachelor’s degree (BA, BS, AB)		No, not of Hispanic, Latino, or Spanish origin		Yes		RD/RDN	Registered Dietitian (RD) or Registered Dietitian Nutritionist (RDN)	#NULL!	#NULL!	#NULL!	#NULL!	#NULL!	#NULL!	#NULL!	#NULL!	#NULL!	#NULL!	#NULL!	#NULL!	#NULL!		Yes		2 years		Clinical nutrition	Extended care facility		Clinical Dietitian		Yes	Yes
09/06/2015 11:20:15 AM	Valid case	Current Preceptor	Female	Not Hispanic	White	White	26	1989	No	Missouri	63110	Regular internship	3	Yes	Masters or more	Master’s degree (MS, MA, MEd, MBA)		No, not of Hispanic, Latino, or Spanish origin		Yes		RD/RDN	Registered Dietitian (RD) or Registered Dietitian Nutritionist (RDN)	#NULL!	#NULL!	#NULL!	#NULL!	#NULL!	#NULL!	#NULL!	#NULL!	#NULL!	#NULL!	#NULL!	#NULL!	#NULL!		Yes		3 years	Part of that time I was working as a graduate assistant in SLU's Nutrition department	Community or Government	Faculty member at college or university		Faculty		No	Yes
08/11/2015 07:33:46 AM	Valid case	Current Preceptor	Female	Not Hispanic	White	White	38	1977	No	New York	14217	Coordinated DPD/internship program	13	Yes	Bachelors or less	Bachelor’s degree (BA, BS, AB)		No, not of Hispanic, Latino, or Spanish origin		Yes		RD/RDN	Registered Dietitian (RD) or Registered Dietitian Nutritionist (RDN)	#NULL!	#NULL!	#NULL!	#NULL!	#NULL!	#NULL!	#NULL!	#NULL!	#NULL!	#NULL!	#NULL!	#NULL!	#NULL!		Yes		13 years		Clinical nutrition	Hospital (in-patient/acute care)		Clinical Nutrition Manager		Yes	Yes
08/11/2015 06:20:09 AM	Valid case	Never Precepted	Female	Not Hispanic	White	White	28	1987	No	New Jersey	08332	Regular internship	5	Don't know/don't remember	Masters or more	Master’s degree (MS, MA, MEd, MBA)		No, not of Hispanic, Latino, or Spanish origin		Yes		RD/RDN	Registered Dietitian (RD) or Registered Dietitian Nutritionist (RDN)	#NULL!	#NULL!	#NULL!	#NULL!	#NULL!	#NULL!	#NULL!	#NULL!	#NULL!	#NULL!	#NULL!	#NULL!	#NULL!		Yes		5 years		Clinical nutrition	Clinic or Ambulatory care center		Registered Dietitian/Registered Dietitian Nutritionist		Yes	Yes	Our first intern is starting this month
08/14/2015 08:32:26 AM	Valid case	Current Preceptor	Female	Not Hispanic	White	White	25	1990	No	Michigan	49022	Regular internship	1	Yes	Bachelors or less	Bachelor’s degree (BA, BS, AB)		No, not of Hispanic, Latino, or Spanish origin		Yes		RD/RDN	Registered Dietitian (RD) or Registered Dietitian Nutritionist (RDN)	#NULL!	#NULL!	#NULL!	#NULL!	#NULL!	#NULL!	#NULL!	#NULL!	#NULL!	#NULL!	#NULL!	#NULL!	#NULL!		Yes		1 year		Community or Government	Community/Public Health program		Registered Dietitian/Registered Dietitian Nutritionist		Yes	Yes
08/18/2015 06:11:50 AM	Valid case	Current Preceptor	Female	Not Hispanic	White	White	29	1986	No	Florida	32317	Combined Masters/internship program	5	No	Masters or more	Master’s degree (MS, MA, MEd, MBA)		No, not of Hispanic, Latino, or Spanish origin		Yes		RD/RDN	Registered Dietitian (RD) or Registered Dietitian Nutritionist (RDN)	#NULL!	#NULL!	#NULL!	#NULL!	#NULL!	#NULL!	#NULL!	#NULL!	#NULL!	#NULL!	#NULL!	#NULL!	#NULL!		Yes		5 years		Clinical nutrition	Clinic or Ambulatory care center		Clinical Dietitian	Oncology Dietitian	Yes	Yes
08/13/2015 02:20:31 PM	Valid case	Current Preceptor	Female	Not Hispanic	Other	Asian	58	1957	No	Maryland	20832	Regular internship	23	No	Masters or more	Master’s degree (MS, MA, MEd, MBA)		No, not of Hispanic, Latino, or Spanish origin		Yes		RD/RDN	Registered Dietitian (RD) or Registered Dietitian Nutritionist (RDN)	#NULL!	#NULL!	#NULL!	#NULL!	#NULL!	#NULL!	#NULL!	#NULL!	#NULL!	#NULL!	#NULL!	#NULL!	#NULL!		Yes		23 years		Clinical nutrition	Hospital (in-patient/acute care)		Clinical Dietitian		No	Yes
08/26/2015 01:03:04 PM	Valid case	Current Preceptor	Female	Not Hispanic	Other	African American	57	1958	No	California	92626	Masters plus 6-months work experience	32	No	Masters or more	Master’s degree (MS, MA, MEd, MBA)		No, not of Hispanic, Latino, or Spanish origin		Yes		RD/RDN	Registered Dietitian (RD) or Registered Dietitian Nutritionist (RDN)	#NULL!	#NULL!	#NULL!	#NULL!	#NULL!	#NULL!	#NULL!	#NULL!	#NULL!	#NULL!	#NULL!	#NULL!	#NULL!		Yes		32 years		Community or Government	#NULL!	Nutrition educator-school district	#NULL!	Nutrition educator	Yes	Yes
08/11/2015 06:53:12 AM	Valid case	Current Preceptor	Female	Not Hispanic	White	White	27	1988	No	Texas	76109	Coordinated DPD/internship program	5	No	Bachelors or less	Bachelor’s degree (BA, BS, AB)		No, not of Hispanic, Latino, or Spanish origin		Yes		RD/RDN	Registered Dietitian (RD) or Registered Dietitian Nutritionist (RDN)	#NULL!	#NULL!	#NULL!	#NULL!	#NULL!	#NULL!	#NULL!	#NULL!	#NULL!	#NULL!	#NULL!	#NULL!	#NULL!		Yes		5 years		Community or Government	Community/Public Health program		#NULL!	Nutrition Services Manager	No	Yes
08/19/2015 05:05:17 PM	Valid case	Current Preceptor	Female	Not Hispanic	White	White	49	1966	No	Pennsylvania	18657	Coordinated DPD/internship program	7	Don't know/don't remember	Bachelors or less	Bachelor’s degree (BA, BS, AB)		No, not of Hispanic, Latino, or Spanish origin		Yes		RD/RDN	Registered Dietitian (RD) or Registered Dietitian Nutritionist (RDN)	#NULL!	#NULL!	#NULL!	#NULL!	#NULL!	#NULL!	#NULL!	#NULL!	#NULL!	#NULL!	#NULL!	#NULL!	#NULL!		Yes		7 years		Clinical nutrition	Extended care facility		Clinical Nutrition Manager		No	Yes
08/12/2015 07:32:11 AM	Valid case	Current Preceptor	Female	Not Hispanic	White	White	59	1956	No	Indiana	46237	Coordinated DPD/internship program	37	Yes	Bachelors or less	Bachelor’s degree (BA, BS, AB)		No, not of Hispanic, Latino, or Spanish origin		Yes		RD/RDN	Registered Dietitian (RD) or Registered Dietitian Nutritionist (RDN)	#NULL!	#NULL!	#NULL!	#NULL!	#NULL!	#NULL!	#NULL!	#NULL!	#NULL!	#NULL!	#NULL!	#NULL!	#NULL!		Yes		37 years		Clinical nutrition	Hospital (in-patient/acute care)		Clinical Dietitian		No	Yes
08/11/2015 08:55:19 PM	Valid case	Current Preceptor	Female	Not Hispanic	White	White	55	1960	No	Nebraska	68135	Coordinated DPD/internship program	30	No	Masters or more	Master’s degree (MS, MA, MEd, MBA)		No, not of Hispanic, Latino, or Spanish origin		Yes		RD/RDN	Registered Dietitian (RD) or Registered Dietitian Nutritionist (RDN)	#NULL!	#NULL!	#NULL!	#NULL!	#NULL!	#NULL!	#NULL!	#NULL!	#NULL!	#NULL!	#NULL!	#NULL!	#NULL!		Yes		31 years		Clinical nutrition	Hospital (in-patient/acute care)		Clinical Dietitian		Yes	Yes
08/26/2015 03:47:14 PM	Valid case	Current Preceptor	Female	Not Hispanic	White	White	38	1977	No	Missouri	63139	Regular internship	12	No	Masters or more	Master’s degree (MS, MA, MEd, MBA)		No, not of Hispanic, Latino, or Spanish origin		Yes		RD/RDN	Registered Dietitian (RD) or Registered Dietitian Nutritionist (RDN)	#NULL!	#NULL!	#NULL!	#NULL!	#NULL!	#NULL!	#NULL!	#NULL!	#NULL!	#NULL!	#NULL!	#NULL!	#NULL!		Yes		12 years		Clinical nutrition	Hospital (in-patient/acute care)		Clinical Dietitian		No	Yes
08/15/2015 11:53:40 AM	Valid case	Current Preceptor	Female	Not Hispanic	White	White	54	1961	No	Nebraska	68025	Coordinated DPD/internship program	14	No	Bachelors or less	Bachelor’s degree (BA, BS, AB)		No, not of Hispanic, Latino, or Spanish origin		Yes		RD/RDN	Registered Dietitian (RD) or Registered Dietitian Nutritionist (RDN)	#NULL!	#NULL!	#NULL!	#NULL!	#NULL!	#NULL!	#NULL!	#NULL!	#NULL!	#NULL!	#NULL!	#NULL!	#NULL!		Yes		14 years		Community or Government	Community/Public Health program		Registered Dietitian/Registered Dietitian Nutritionist		Yes	Yes
08/11/2015 07:50:22 AM	Valid case	Current Preceptor	Female	Not Hispanic	White	White	48	1967	No	Georgia	31794	Regular internship	25	Don't know/don't remember	Bachelors or less	Bachelor’s degree (BA, BS, AB)		No, not of Hispanic, Latino, or Spanish origin		Yes		RD/RDN	Registered Dietitian (RD) or Registered Dietitian Nutritionist (RDN)	#NULL!	#NULL!	#NULL!	#NULL!	#NULL!	#NULL!	#NULL!	#NULL!	#NULL!	#NULL!	#NULL!	#NULL!	#NULL!		Yes		25 years		Clinical nutrition	Hospital (in-patient/acute care)		Clinical Nutrition Manager		No	Yes
08/18/2015 05:35:40 AM	Valid case	Current Preceptor	Female	Not Hispanic	White	White	42	1973	No	Michigan	48843	Regular internship	9	Don't know/don't remember	Bachelors or less	Bachelor’s degree (BA, BS, AB)		No, not of Hispanic, Latino, or Spanish origin		Yes		RD/RDN	Registered Dietitian (RD) or Registered Dietitian Nutritionist (RDN)	#NULL!	#NULL!	#NULL!	#NULL!	#NULL!	#NULL!	#NULL!	#NULL!	#NULL!	#NULL!	#NULL!	#NULL!	#NULL!		Yes		9 years		Clinical nutrition	Clinic or Ambulatory care center		Registered Dietitian/Registered Dietitian Nutritionist	Bariatric Nutrition Management Coordinator	No	Yes
08/26/2015 08:17:40 AM	Valid case	Current Preceptor	Female	Not Hispanic	White	White	50	1965	Yes	Utah	84103	Regular internship	18	Yes	Masters or more	Master’s degree (MS, MA, MEd, MBA)		No, not of Hispanic, Latino, or Spanish origin		Yes		RD/RDN	Registered Dietitian (RD) or Registered Dietitian Nutritionist (RDN)	#NULL!	#NULL!	#NULL!	#NULL!	#NULL!	#NULL!	#NULL!	#NULL!	#NULL!	#NULL!	#NULL!	#NULL!	#NULL!		Yes		18 years		Clinical nutrition	Clinic or Ambulatory care center	I also work as a Faculty member at a university.	Clinical Nutrition Manager	Also University Professor	No	Yes
08/05/2015 11:00:46 AM	Valid case	Current Preceptor	Female	Hispanic	White	White	35	1980	No	Iowa	50201	Combined Masters/internship program	13	No	Masters or more	Master’s degree (MS, MA, MEd, MBA)	MPH	Yes, Cuban		No		RD/RDN	Registered Dietitian (RD) or Registered Dietitian Nutritionist (RDN)	#NULL!	#NULL!	#NULL!	#NULL!	#NULL!	#NULL!	#NULL!	#NULL!	#NULL!	#NULL!	#NULL!	#NULL!	#NULL!		Yes		13 years		Clinical nutrition	Hospital (in-patient/acute care)		Clinical Dietitian		Yes	Yes
08/29/2015 11:00:07 AM	Valid case	Current Preceptor	Female	Not Hispanic	White	White	37	1978	No	Wisconsin	53218	Coordinated DPD/internship program	14	Don't know/don't remember	Masters or more	Master’s degree (MS, MA, MEd, MBA)		No, not of Hispanic, Latino, or Spanish origin		Yes		RD/RDN	Registered Dietitian (RD) or Registered Dietitian Nutritionist (RDN)	#NULL!	#NULL!	#NULL!	#NULL!	#NULL!	#NULL!	#NULL!	#NULL!	#NULL!	#NULL!	#NULL!	#NULL!	#NULL!		Yes		14 years		Clinical nutrition	Hospital (in-patient/acute care)		Clinical Nutrition Manager		No	Yes
08/20/2015 05:31:32 PM	Valid case	Current Preceptor	Female	Not Hispanic	White	White	60	1955	No	Ohio	44511	Individualized Supervised Practice Pathway (ISPP)	29	Don't know/don't remember	Bachelors or less	Bachelor’s degree (BA, BS, AB)		No, not of Hispanic, Latino, or Spanish origin		Yes		RD/RDN	Registered Dietitian (RD) or Registered Dietitian Nutritionist (RDN)	#NULL!	#NULL!	#NULL!	#NULL!	#NULL!	#NULL!	#NULL!	#NULL!	#NULL!	#NULL!	#NULL!	#NULL!	#NULL!		Yes		39 years		Clinical nutrition	Hospital (in-patient/acute care)		Clinical Dietitian		No	Yes
08/11/2015 06:19:33 AM	Valid case	Current Preceptor	Female	Not Hispanic	White	White	38	1977	No	Maryland	21601	Regular internship	15	Yes	Bachelors or less	Bachelor’s degree (BA, BS, AB)		No, not of Hispanic, Latino, or Spanish origin		Yes		RD/RDN	Registered Dietitian (RD) or Registered Dietitian Nutritionist (RDN)	#NULL!	#NULL!	#NULL!	#NULL!	#NULL!	#NULL!	#NULL!	#NULL!	#NULL!	#NULL!	#NULL!	#NULL!	#NULL!		Yes		15 years		Clinical nutrition	Hospital (in-patient/acute care)		Clinical Nutrition Manager		Yes	Yes
08/11/2015 08:21:28 AM	Valid case	Current Preceptor	Female	Not Hispanic	White	White	30	1985	No	Maryland	21286	Combined Masters/internship program	1	Yes	Masters or more	Master’s degree (MS, MA, MEd, MBA)		No, not of Hispanic, Latino, or Spanish origin		Yes		RD/RDN	Registered Dietitian (RD) or Registered Dietitian Nutritionist (RDN)	#NULL!	#NULL!	#NULL!	#NULL!	#NULL!	#NULL!	#NULL!	#NULL!	#NULL!	#NULL!	#NULL!	#NULL!	#NULL!		Yes		3 years		Clinical nutrition	Hospital (in-patient/acute care)		Clinical Dietitian		Yes	Yes
08/11/2015 05:54:11 AM	Valid case	Current Preceptor	Female	Not Hispanic	White	White	31	1984	No	Georgia	31792	Combined Masters/internship program	7	Don't know/don't remember	Masters or more	Master’s degree (MS, MA, MEd, MBA)	Certified Specialist in Renal Nutrition	No, not of Hispanic, Latino, or Spanish origin		Yes		RD/RDN	Registered Dietitian (RD) or Registered Dietitian Nutritionist (RDN)	#NULL!	#NULL!	#NULL!	#NULL!	#NULL!	#NULL!	#NULL!	#NULL!	#NULL!	#NULL!	#NULL!	#NULL!	#NULL!		Yes		7 years		Clinical nutrition	Clinic or Ambulatory care center	Dialysis Clinic	Registered Dietitian/Registered Dietitian Nutritionist	Renal Dietitian	No	Yes
08/18/2015 12:50:07 PM	Valid case	Current Preceptor	Female	Not Hispanic	White	White	52	1963	No	Idaho	83330	Coordinated DPD/internship program	28	No	Masters or more	Master’s degree (MS, MA, MEd, MBA)		No, not of Hispanic, Latino, or Spanish origin		Yes		RD/RDN	Registered Dietitian (RD) or Registered Dietitian Nutritionist (RDN)	#NULL!	#NULL!	#NULL!	#NULL!	#NULL!	#NULL!	#NULL!	#NULL!	#NULL!	#NULL!	#NULL!	#NULL!	#NULL!		Yes		28 years		Community or Government	Community/Public Health program		Public Health Dietitian		No	Yes
08/11/2015 07:00:40 PM	Valid case	Current Preceptor	Female	Not Hispanic	Other	African American	50	1965	No	Massachusetts	01752	Coordinated DPD/internship program	26	Don't know/don't remember	Bachelors or less	Bachelor’s degree (BA, BS, AB)		No, not of Hispanic, Latino, or Spanish origin		Yes		RD/RDN	Registered Dietitian (RD) or Registered Dietitian Nutritionist (RDN)	#NULL!	#NULL!	#NULL!	#NULL!	#NULL!	#NULL!	#NULL!	#NULL!	#NULL!	#NULL!	#NULL!	#NULL!	#NULL!		Yes		24 years		Food Service or Retail	Hospital (in-patient/acute care)		Food Service Director		Yes	Yes
08/11/2015 03:03:18 PM	Valid case	Current Preceptor	Female	Not Hispanic	White	White	51	1964	No	California	94109	Combined Masters/internship program	21	No	Masters or more	Master’s degree (MS, MA, MEd, MBA)		No, not of Hispanic, Latino, or Spanish origin		Yes		RD/RDN	Registered Dietitian (RD) or Registered Dietitian Nutritionist (RDN)	#NULL!	#NULL!	#NULL!	#NULL!	#NULL!	#NULL!	#NULL!	#NULL!	#NULL!	#NULL!	#NULL!	#NULL!	#NULL!		Yes		25 years		Community or Government	Community/Public Health program		Registered Dietitian/Registered Dietitian Nutritionist		No	Yes
08/18/2015 04:31:00 AM	Valid case	Current Preceptor	Female	Not Hispanic	Other	African American	54	1961	No	North Carolina	27604	Regular internship	4	Yes	Masters or more	Master’s degree (MS, MA, MEd, MBA)		No, not of Hispanic, Latino, or Spanish origin		Yes		RD/RDN	Registered Dietitian (RD) or Registered Dietitian Nutritionist (RDN)	#NULL!	#NULL!	#NULL!	#NULL!	#NULL!	#NULL!	#NULL!	#NULL!	#NULL!	#NULL!	#NULL!	#NULL!	#NULL!		Yes		30 years		Community or Government	Community/Public Health program		Nutrition Consultant		Yes	Yes
08/11/2015 02:36:21 PM	Valid case	Current Preceptor	Female	Not Hispanic	White	White	61	1954	No	New Hampshire	03825	Regular internship	12	No	Bachelors or less	Bachelor’s degree (BA, BS, AB)		No, not of Hispanic, Latino, or Spanish origin		Yes		RD/RDN	Registered Dietitian (RD) or Registered Dietitian Nutritionist (RDN)	#NULL!	#NULL!	#NULL!	#NULL!	#NULL!	#NULL!	#NULL!	#NULL!	#NULL!	#NULL!	#NULL!	#NULL!	#NULL!		Yes		12 years		Clinical nutrition	Hospital (in-patient/acute care)		Clinical Nutrition Manager		No	Yes
08/17/2015 12:52:04 PM	Valid case	Former Preceptor	Male	Not Hispanic	White	White	41	1974	No	Wisconsin	53222	Regular internship	13	Don't know/don't remember	Bachelors or less	Bachelor’s degree (BA, BS, AB)		No, not of Hispanic, Latino, or Spanish origin		Yes		RD/RDN	Registered Dietitian (RD) or Registered Dietitian Nutritionist (RDN)	#NULL!	#NULL!	#NULL!	#NULL!	#NULL!	#NULL!	#NULL!	#NULL!	#NULL!	#NULL!	#NULL!	#NULL!	#NULL!		Yes		13 years		Community or Government	Government agency (Federal, State, or County)		Registered Dietitian/Registered Dietitian Nutritionist		Yes	Yes
08/18/2015 10:03:29 AM	Valid case	Current Preceptor	Female	Not Hispanic	White	White	43	1972	No	Indiana	46060	Coordinated DPD/internship program	17	Yes	Bachelors or less	Bachelor’s degree (BA, BS, AB)		No, not of Hispanic, Latino, or Spanish origin		Yes		RD/RDN	Registered Dietitian (RD) or Registered Dietitian Nutritionist (RDN)	#NULL!	#NULL!	#NULL!	#NULL!	#NULL!	#NULL!	#NULL!	#NULL!	#NULL!	#NULL!	#NULL!	#NULL!	#NULL!		Yes		17 years		Community or Government	Community/Public Health program	Area Agency on Aging	Registered Dietitian/Registered Dietitian Nutritionist	Wellness coordinator	No	Yes	We have both Dietetic interns, other health related and social work interns
08/11/2015 08:33:41 AM	Valid case	Current Preceptor	Female	Not Hispanic	White	White	41	1974	No	Minnesota	55434	Regular internship	17	Yes	Bachelors or less	Bachelor’s degree (BA, BS, AB)		No, not of Hispanic, Latino, or Spanish origin		Yes		RD/RDN	Registered Dietitian (RD) or Registered Dietitian Nutritionist (RDN)	#NULL!	#NULL!	#NULL!	#NULL!	#NULL!	#NULL!	#NULL!	#NULL!	#NULL!	#NULL!	#NULL!	#NULL!	#NULL!		Yes		17 years		Food Service or Retail	Food manufacturer/distributor/retailer		Registered Dietitian/Registered Dietitian Nutritionist		No	Yes
08/18/2015 05:44:25 PM	Valid case	Current Preceptor	Female	Not Hispanic	White	White	54	1961	No	Massachusetts	01027	Coordinated DPD/internship program	32	No	Masters or more	Master’s degree (MS, MA, MEd, MBA)		No, not of Hispanic, Latino, or Spanish origin		Yes		RD/RDN	Registered Dietitian (RD) or Registered Dietitian Nutritionist (RDN)	#NULL!	#NULL!	#NULL!	#NULL!	#NULL!	#NULL!	#NULL!	#NULL!	#NULL!	#NULL!	#NULL!	#NULL!	#NULL!		Yes		32 years		Clinical nutrition	Hospital (in-patient/acute care)		Clinical Dietitian		Yes	Yes
08/16/2015 09:19:12 AM	Valid case	Current Preceptor	Female	Hispanic	White	White	55	1960	No	Florida	33609	Regular internship	30	No	Masters or more	Master’s degree (MS, MA, MEd, MBA)		Yes, another Hispanic, Latino, or Spanish origin		Yes		RD/RDN	Registered Dietitian (RD) or Registered Dietitian Nutritionist (RDN)	#NULL!	#NULL!	#NULL!	#NULL!	#NULL!	#NULL!	#NULL!	#NULL!	#NULL!	#NULL!	#NULL!	#NULL!	#NULL!		Yes		30 years		Clinical nutrition	Clinic or Ambulatory care center		Registered Dietitian/Registered Dietitian Nutritionist		#NULL!	Yes
08/11/2015 04:00:27 PM	Valid case	Current Preceptor	Female	Not Hispanic	White	White	25	1990	No	Tennessee	37769	Regular internship	1	No	Bachelors or less	Bachelor’s degree (BA, BS, AB)		No, not of Hispanic, Latino, or Spanish origin		Yes		RD/RDN	Registered Dietitian (RD) or Registered Dietitian Nutritionist (RDN)	#NULL!	#NULL!	#NULL!	#NULL!	#NULL!	#NULL!	#NULL!	#NULL!	#NULL!	#NULL!	#NULL!	#NULL!	#NULL!		Yes		Less than 1 year		Clinical nutrition	Hospital (in-patient/acute care)		Clinical Dietitian		Yes	Yes
08/12/2015 06:43:28 AM	Valid case	Current Preceptor	Female	Not Hispanic	White	White	27	1988	No	South Dakota	57104	Regular internship	4	No	Bachelors or less	Bachelor’s degree (BA, BS, AB)		No, not of Hispanic, Latino, or Spanish origin		Yes		RD/RDN	Registered Dietitian (RD) or Registered Dietitian Nutritionist (RDN)	#NULL!	#NULL!	#NULL!	#NULL!	#NULL!	#NULL!	#NULL!	#NULL!	#NULL!	#NULL!	#NULL!	#NULL!	#NULL!		Yes		4 years		Clinical nutrition	Hospital (in-patient/acute care)		Clinical Dietitian		Yes	Yes
08/26/2015 09:33:47 AM	Valid case	Current Preceptor	Female	Not Hispanic	White	White	30	1985	No	Colorado	80212	Combined Masters/internship program	5	No	Masters or more	Master’s degree (MS, MA, MEd, MBA)		No, not of Hispanic, Latino, or Spanish origin		Yes		RD/RDN	Registered Dietitian (RD) or Registered Dietitian Nutritionist (RDN)	#NULL!	#NULL!	#NULL!	#NULL!	#NULL!	#NULL!	#NULL!	#NULL!	#NULL!	#NULL!	#NULL!	#NULL!	#NULL!		Yes		6 years		Food Service or Retail	Supermarket		Registered Dietitian/Registered Dietitian Nutritionist		Yes	Yes
08/18/2015 07:43:08 AM	Valid case	Current Preceptor	Female	Not Hispanic	White	White	56	1959	No	Missouri	65807	Coordinated DPD/internship program	33	No	Bachelors or less	Bachelor’s degree (BA, BS, AB)		No, not of Hispanic, Latino, or Spanish origin		Yes		RD/RDN	Registered Dietitian (RD) or Registered Dietitian Nutritionist (RDN)	#NULL!	#NULL!	#NULL!	#NULL!	#NULL!	#NULL!	#NULL!	#NULL!	#NULL!	#NULL!	#NULL!	#NULL!	#NULL!		Yes		33 years		Clinical nutrition	Hospital (in-patient/acute care)		Registered Dietitian/Registered Dietitian Nutritionist	Metabolic Support Dietitian	Yes	Yes
08/11/2015 05:17:20 AM	Valid case	Current Preceptor	Female	Not Hispanic	White	White	40	1975	No	Pennsylvania	18969	Regular internship	13	No	Bachelors or less	Bachelor’s degree (BA, BS, AB)		No, not of Hispanic, Latino, or Spanish origin		Yes		RD/RDN	Registered Dietitian (RD) or Registered Dietitian Nutritionist (RDN)	#NULL!	#NULL!	#NULL!	#NULL!	#NULL!	#NULL!	#NULL!	#NULL!	#NULL!	#NULL!	#NULL!	#NULL!	#NULL!		Yes		13 years		Private Practice/Consultant	Private practice		Registered Dietitian/Registered Dietitian Nutritionist		No	Yes
08/11/2015 12:36:43 PM	Valid case	Current Preceptor	Female	Not Hispanic	White	White	37	1978	No	New York	10011	Regular internship	4	Yes	Masters or more	Master’s degree (MS, MA, MEd, MBA)		No, not of Hispanic, Latino, or Spanish origin		Yes		RD/RDN	Registered Dietitian (RD) or Registered Dietitian Nutritionist (RDN)	#NULL!	#NULL!	#NULL!	#NULL!	#NULL!	#NULL!	#NULL!	#NULL!	#NULL!	#NULL!	#NULL!	#NULL!	#NULL!		Yes		4 years		Private Practice/Consultant	Consultant - corporate	Consulting - food service	#NULL!	Culinary Nutritionist	Yes	Yes
08/26/2015 06:09:21 AM	Valid case	Current Preceptor	Male	Not Hispanic	White	White	44	1971	No	Florida	32714	Combined Masters/internship program	8	No	Masters or more	Master’s degree (MS, MA, MEd, MBA)		No, not of Hispanic, Latino, or Spanish origin		Yes		RD/RDN	Registered Dietitian (RD) or Registered Dietitian Nutritionist (RDN)	#NULL!	#NULL!	#NULL!	#NULL!	#NULL!	#NULL!	#NULL!	#NULL!	#NULL!	#NULL!	#NULL!	#NULL!	#NULL!		Yes		9 years		Clinical nutrition	Hospital (in-patient/acute care)		Clinical Nutrition Manager		Yes	Yes
08/11/2015 10:35:52 PM	Valid case	Current Preceptor	Female	Not Hispanic	White	White	36	1979	No	New Jersey	07666	Regular internship	10	Yes	Masters or more	Doctorate degree (PhD, DrPH, ScD)		No, not of Hispanic, Latino, or Spanish origin		Yes		RD/RDN	Registered Dietitian (RD) or Registered Dietitian Nutritionist (RDN)	#NULL!	#NULL!	#NULL!	#NULL!	#NULL!	#NULL!	#NULL!	#NULL!	#NULL!	#NULL!	#NULL!	#NULL!	#NULL!		Yes		10 years		Private Practice/Consultant	Consultant - health care facility		Nutrition Consultant		No	Yes
08/18/2015 05:05:46 AM	Valid case	Current Preceptor	Female	Not Hispanic	White	White	33	1982	No	Massachusetts	02114	Combined Masters/internship program	10	Don't know/don't remember	Masters or more	Master’s degree (MS, MA, MEd, MBA)		No, not of Hispanic, Latino, or Spanish origin		Yes		RD/RDN	Registered Dietitian (RD) or Registered Dietitian Nutritionist (RDN)	#NULL!	#NULL!	#NULL!	#NULL!	#NULL!	#NULL!	#NULL!	#NULL!	#NULL!	#NULL!	#NULL!	#NULL!	#NULL!		Yes		10 years		Clinical nutrition	Hospital (in-patient/acute care)		Clinical Dietitian		Yes	Yes
08/12/2015 03:47:56 AM	Valid case	Current Preceptor	Female	Not Hispanic	White	White	59	1956	No	Ohio	45410	Regular internship	36	Yes	Masters or more	Master’s degree (MS, MA, MEd, MBA)		No, not of Hispanic, Latino, or Spanish origin		Yes		RD/RDN	Registered Dietitian (RD) or Registered Dietitian Nutritionist (RDN)	#NULL!	#NULL!	#NULL!	#NULL!	#NULL!	#NULL!	#NULL!	#NULL!	#NULL!	#NULL!	#NULL!	#NULL!	#NULL!		Yes		36 years		Clinical nutrition	Hospital (in-patient/acute care)		Clinical Nutrition Manager	for 5 of the 36 years	Yes	Yes
08/18/2015 01:13:42 PM	Valid case	Current Preceptor	Female	Not Hispanic	White	White	51	1964	No	Ohio	43609	Combined Masters/internship program	19	Yes	Masters or more	Doctorate degree (PhD, DrPH, ScD)		No, not of Hispanic, Latino, or Spanish origin		Yes		RD/RDN	Registered Dietitian (RD) or Registered Dietitian Nutritionist (RDN)	#NULL!	#NULL!	#NULL!	#NULL!	#NULL!	#NULL!	#NULL!	#NULL!	#NULL!	#NULL!	#NULL!	#NULL!	#NULL!		Yes		20 years		Community or Government	Community/Public Health program		#NULL!	Director of Nutrition and Wellness	Yes	Yes
08/18/2015 11:32:44 AM	Valid case	Current Preceptor	Female	Not Hispanic	White	White	32	1983	No	Texas	78023	Coordinated DPD/internship program	2	No	Masters or more	Master’s degree (MS, MA, MEd, MBA)		No, not of Hispanic, Latino, or Spanish origin		Yes		RD/RDN	Registered Dietitian (RD) or Registered Dietitian Nutritionist (RDN)	#NULL!	#NULL!	#NULL!	#NULL!	#NULL!	#NULL!	#NULL!	#NULL!	#NULL!	#NULL!	#NULL!	#NULL!	#NULL!		Yes		2 years		Clinical nutrition	Hospital (in-patient/acute care)		Clinical Dietitian		No	Yes
08/12/2015 09:21:24 AM	Valid case	Current Preceptor	Female	Not Hispanic	White	White	27	1988	No	Washington	98108	Regular internship	2	Yes	Masters or more	Master’s degree (MS, MA, MEd, MBA)		No, not of Hispanic, Latino, or Spanish origin		Yes		RD/RDN	Registered Dietitian (RD) or Registered Dietitian Nutritionist (RDN)	#NULL!	#NULL!	#NULL!	#NULL!	#NULL!	#NULL!	#NULL!	#NULL!	#NULL!	#NULL!	#NULL!	#NULL!	#NULL!		Yes		2 years		Community or Government	Community/Public Health program		Registered Dietitian/Registered Dietitian Nutritionist		Yes	Yes
08/11/2015 07:42:01 AM	Valid case	Current Preceptor	Female	Not Hispanic	White	White	39	1976	No	Utah	84106	Combined Masters/internship program	13	Yes	Masters or more	Master’s degree (MS, MA, MEd, MBA)		No, not of Hispanic, Latino, or Spanish origin		Yes		RD/RDN	Registered Dietitian (RD) or Registered Dietitian Nutritionist (RDN)	#NULL!	#NULL!	#NULL!	#NULL!	#NULL!	#NULL!	#NULL!	#NULL!	#NULL!	#NULL!	#NULL!	#NULL!	#NULL!		Yes		13 years		Food Service or Retail	Hospital (in-patient/acute care)		Food Service Director		Yes	Yes
08/26/2015 06:11:07 AM	Valid case	Current Preceptor	Female	Not Hispanic	White	White	53	1962	No	Michigan	48178	Regular internship	25	Yes	Masters or more	Master’s degree (MS, MA, MEd, MBA)		No, not of Hispanic, Latino, or Spanish origin		Yes		RD/RDN	Registered Dietitian (RD) or Registered Dietitian Nutritionist (RDN)	#NULL!	#NULL!	#NULL!	#NULL!	#NULL!	#NULL!	#NULL!	#NULL!	#NULL!	#NULL!	#NULL!	#NULL!	#NULL!		Yes		27 years		Food Service or Retail	Supermarket		Registered Dietitian/Registered Dietitian Nutritionist		Yes	Yes
08/27/2015 03:45:38 PM	Valid case	Current Preceptor	Female	Not Hispanic	White	White	63	1952	No	Tennessee	37205	Regular internship	40	No	Bachelors or less	Bachelor’s degree (BA, BS, AB)		No, not of Hispanic, Latino, or Spanish origin		Yes		RD/RDN	Registered Dietitian (RD) or Registered Dietitian Nutritionist (RDN)	#NULL!	#NULL!	#NULL!	#NULL!	#NULL!	#NULL!	#NULL!	#NULL!	#NULL!	#NULL!	#NULL!	#NULL!	#NULL!		Yes		38 years		Clinical nutrition	Hospital (in-patient/acute care)		Clinical Dietitian		No	Yes
08/17/2015 11:20:35 AM	Valid case	Current Preceptor	Female	Not Hispanic	White	White	33	1982	No	Rhode Island	02892	Regular internship	5	No	Masters or more	Master’s degree (MS, MA, MEd, MBA)		No, not of Hispanic, Latino, or Spanish origin		Yes		RD/RDN	Registered Dietitian (RD) or Registered Dietitian Nutritionist (RDN)	#NULL!	#NULL!	#NULL!	#NULL!	#NULL!	#NULL!	#NULL!	#NULL!	#NULL!	#NULL!	#NULL!	#NULL!	#NULL!		Yes		10 years		Community or Government	Community/Public Health program		#NULL!	Community Nutrition Educator	No	Yes
08/12/2015 10:36:28 AM	Valid case	Current Preceptor	Female	Not Hispanic	White	White	61	1954	No	Michigan	49684	Regular internship	35	Don't know/don't remember	Bachelors or less	Bachelor’s degree (BA, BS, AB)		No, not of Hispanic, Latino, or Spanish origin		Yes		RD/RDN	Registered Dietitian (RD) or Registered Dietitian Nutritionist (RDN)	#NULL!	#NULL!	#NULL!	#NULL!	#NULL!	#NULL!	#NULL!	#NULL!	#NULL!	#NULL!	#NULL!	#NULL!	#NULL!		Yes		35 years		Clinical nutrition	Hospital (in-patient/acute care)		Clinical Dietitian		No	Yes
08/11/2015 08:51:38 AM	Valid case	Current Preceptor	Female	Hispanic	White	White	59	1956	No	Florida	33025	#NULL!	#NULL!	#NULL!	Bachelors or less	Bachelor’s degree (BA, BS, AB)	ASSSOCIATE DEGREE IN DIETETICS BS IN MANAGEMENT	Yes, another Hispanic, Latino, or Spanish origin	BORN IN US RACE IN PUERTO RICO	Yes		DTR	#NULL!	Dietetic Technician Registered (DTR)	#NULL!	#NULL!	#NULL!	#NULL!	#NULL!	#NULL!	#NULL!	#NULL!	#NULL!	#NULL!	#NULL!	#NULL!		#NULL!		#NULL!		Food Service or Retail	Extended care facility		Food Service Director		Yes	Yes
08/26/2015 07:07:33 AM	Valid case	Current Preceptor	Female	Not Hispanic	White	White	31	1984	No	Alabama	36571	Coordinated DPD/internship program	5	No	Bachelors or less	Bachelor’s degree (BA, BS, AB)		No, not of Hispanic, Latino, or Spanish origin		Yes		RD/RDN	Registered Dietitian (RD) or Registered Dietitian Nutritionist (RDN)	#NULL!	#NULL!	#NULL!	#NULL!	#NULL!	#NULL!	#NULL!	#NULL!	#NULL!	#NULL!	#NULL!	#NULL!	#NULL!		Yes		5 years		Community or Government	Community/Public Health program		Registered Dietitian/Registered Dietitian Nutritionist		No	Yes
08/13/2015 08:46:33 AM	Valid case	Current Preceptor	Female	Not Hispanic	White	White	59	1956	No	Missouri	65203	Masters plus 6-months work experience	35	No	Masters or more	Master’s degree (MS, MA, MEd, MBA)		No, not of Hispanic, Latino, or Spanish origin		Yes		RD/RDN	Registered Dietitian (RD) or Registered Dietitian Nutritionist (RDN)	#NULL!	#NULL!	#NULL!	#NULL!	#NULL!	#NULL!	#NULL!	#NULL!	#NULL!	#NULL!	#NULL!	#NULL!	#NULL!		Yes		35 years		Clinical nutrition	Hospital (in-patient/acute care)		Clinical Dietitian		Yes	Yes
08/12/2015 05:28:02 PM	Valid case	Current Preceptor	Female	Not Hispanic	White	White	59	1956	No	Louisiana	70005	Coordinated DPD/internship program	30	Yes	Masters or more	Master’s degree (MS, MA, MEd, MBA)		No, not of Hispanic, Latino, or Spanish origin		Yes		RD/RDN	Registered Dietitian (RD) or Registered Dietitian Nutritionist (RDN)	#NULL!	#NULL!	#NULL!	#NULL!	#NULL!	#NULL!	#NULL!	#NULL!	#NULL!	#NULL!	#NULL!	#NULL!	#NULL!		Yes		30 years		Community or Government	#NULL!	education	Faculty		Yes	Yes
08/11/2015 09:35:57 AM	Valid case	Current Preceptor	Female	Not Hispanic	White	White	29	1986	No	Missouri	63123	Combined Masters/internship program	5	Yes	Masters or more	Master’s degree (MS, MA, MEd, MBA)		No, not of Hispanic, Latino, or Spanish origin		Yes		RD/RDN	Registered Dietitian (RD) or Registered Dietitian Nutritionist (RDN)	#NULL!	#NULL!	#NULL!	#NULL!	#NULL!	#NULL!	#NULL!	#NULL!	#NULL!	#NULL!	#NULL!	#NULL!	#NULL!		Yes		6 years		Food Service or Retail	School food service (elementary,high school, college)		Registered Dietitian/Registered Dietitian Nutritionist		Yes	Yes
08/18/2015 08:41:19 AM	Valid case	Current Preceptor	Female	Not Hispanic	White	White	56	1959	No	Georgia	30606	Combined Masters/internship program	31	Don't know/don't remember	Masters or more	Master’s degree (MS, MA, MEd, MBA)		No, not of Hispanic, Latino, or Spanish origin		Yes		RD/RDN	Registered Dietitian (RD) or Registered Dietitian Nutritionist (RDN)	#NULL!	#NULL!	#NULL!	#NULL!	#NULL!	#NULL!	#NULL!	#NULL!	#NULL!	#NULL!	#NULL!	#NULL!	#NULL!		Yes		33 years		Clinical nutrition	Clinic or Ambulatory care center		#NULL!	Renal Dietitian	Yes	Yes
08/12/2015 07:37:44 AM	Valid case	Current Preceptor	Female	Not Hispanic	White	White	62	1953	No	Georgia	30909	Regular internship	37	No	Masters or more	Master’s degree (MS, MA, MEd, MBA)		No, not of Hispanic, Latino, or Spanish origin		Yes		RD/RDN	Registered Dietitian (RD) or Registered Dietitian Nutritionist (RDN)	#NULL!	#NULL!	#NULL!	#NULL!	#NULL!	#NULL!	#NULL!	#NULL!	#NULL!	#NULL!	#NULL!	#NULL!	#NULL!		Yes		37 years		Food Service or Retail	School food service (elementary,high school, college)		Food Service Director		Yes	Yes
08/11/2015 04:58:49 AM	Valid case	Current Preceptor	Female	Not Hispanic	White	White	66	1949	No	North Carolina	28655	Regular internship	37	Yes	Masters or more	Master’s degree (MS, MA, MEd, MBA)		No, not of Hispanic, Latino, or Spanish origin		Yes		RD/RDN	Registered Dietitian (RD) or Registered Dietitian Nutritionist (RDN)	#NULL!	#NULL!	#NULL!	#NULL!	#NULL!	#NULL!	#NULL!	#NULL!	#NULL!	#NULL!	#NULL!	#NULL!	#NULL!		Yes		37 years		Clinical nutrition	Hospital (in-patient/acute care)		Clinical Nutrition Manager		Yes	Yes
08/11/2015 07:54:13 AM	Valid case	Current Preceptor	Female	Not Hispanic	Other	Other	29	1986	No	Oklahoma	74063	#NULL!	#NULL!	#NULL!	Bachelors or less	Bachelor’s degree (BA, BS, AB)		No, not of Hispanic, Latino, or Spanish origin		Yes		DTR	#NULL!	Dietetic Technician Registered (DTR)	#NULL!	#NULL!	#NULL!	#NULL!	#NULL!	#NULL!	#NULL!	#NULL!	#NULL!	#NULL!	#NULL!	#NULL!		#NULL!		#NULL!		Community or Government	Community/Public Health program		Dietetic Technician		Yes	Yes
08/18/2015 06:14:38 AM	Valid case	Current Preceptor	Female	Not Hispanic	White	White	48	1967	Yes	Texas	76426	Regular internship	1	Yes	Bachelors or less	Bachelor’s degree (BA, BS, AB)		No, not of Hispanic, Latino, or Spanish origin		Yes		RD/RDN	Registered Dietitian (RD) or Registered Dietitian Nutritionist (RDN)	#NULL!	#NULL!	#NULL!	#NULL!	#NULL!	#NULL!	#NULL!	#NULL!	#NULL!	#NULL!	#NULL!	#NULL!	#NULL!		Yes		1 year		Community or Government	Community/Public Health program		Diabetes Educator		Yes	Yes
08/11/2015 04:54:52 AM	Valid case	Current Preceptor	Female	Not Hispanic	White	White	40	1975	No	Indiana	46070	Combined Masters/internship program	17	No	Masters or more	Master’s degree (MS, MA, MEd, MBA)		No, not of Hispanic, Latino, or Spanish origin		Yes		RD/RDN	Registered Dietitian (RD) or Registered Dietitian Nutritionist (RDN)	#NULL!	#NULL!	#NULL!	#NULL!	#NULL!	#NULL!	#NULL!	#NULL!	#NULL!	#NULL!	#NULL!	#NULL!	#NULL!		Yes		20 years		Clinical nutrition	Hospital (in-patient/acute care)		Clinical Nutrition Manager		Yes	Yes
08/26/2015 09:25:46 AM	Valid case	Current Preceptor	Female	Not Hispanic	White	White	55	1960	No	Wyoming	82176	Regular internship	32	Don't know/don't remember	Bachelors or less	Bachelor’s degree (BA, BS, AB)		No, not of Hispanic, Latino, or Spanish origin		Yes		RD/RDN	Registered Dietitian (RD) or Registered Dietitian Nutritionist (RDN)	#NULL!	#NULL!	#NULL!	#NULL!	#NULL!	#NULL!	#NULL!	#NULL!	#NULL!	#NULL!	#NULL!	#NULL!	#NULL!		Yes		32 years		Clinical nutrition	Hospital (in-patient/acute care)		Clinical Nutrition Manager		No	#NULL!	I am registered as a preceptor however due to our census - interns are not being allowed to utilize our facility (90 bed currently but also 120 bed LTC)
08/18/2015 07:45:23 AM	Valid case	Current Preceptor	Female	Not Hispanic	Other	Other	38	1977	No	Maryland	20874	Regular internship	5	No	Masters or more	Master’s degree (MS, MA, MEd, MBA)		No, not of Hispanic, Latino, or Spanish origin	Asian	Yes		RD/RDN	Registered Dietitian (RD) or Registered Dietitian Nutritionist (RDN)	#NULL!	#NULL!	#NULL!	#NULL!	#NULL!	#NULL!	#NULL!	#NULL!	#NULL!	#NULL!	#NULL!	#NULL!	#NULL!		Yes		7 years		Clinical nutrition	Hospital (in-patient/acute care)		Clinical Dietitian		No	Yes
08/11/2015 12:26:21 PM	Valid case	Current Preceptor	Female	Not Hispanic	White	White	25	1990	No	Kansas	72211	Regular internship	3	Yes	Masters or more	Master’s degree (MS, MA, MEd, MBA)		No, not of Hispanic, Latino, or Spanish origin		Yes		RD/RDN	Registered Dietitian (RD) or Registered Dietitian Nutritionist (RDN)	#NULL!	#NULL!	#NULL!	#NULL!	#NULL!	#NULL!	#NULL!	#NULL!	#NULL!	#NULL!	#NULL!	#NULL!	#NULL!		Yes		10 years		Food Service or Retail	#NULL!	Patient Food Service Manager at Children's Hospital	Registered Dietitian/Registered Dietitian Nutritionist	Food Service Manager	Yes	Yes
08/11/2015 08:41:17 AM	Valid case	Current Preceptor	Female	Not Hispanic	White	White	61	1954	No	Minnesota	55076	Regular internship	28	No	Bachelors or less	Bachelor’s degree (BA, BS, AB)		No, not of Hispanic, Latino, or Spanish origin		Yes		RD/RDN	Registered Dietitian (RD) or Registered Dietitian Nutritionist (RDN)	#NULL!	#NULL!	#NULL!	#NULL!	#NULL!	#NULL!	#NULL!	#NULL!	#NULL!	#NULL!	#NULL!	#NULL!	#NULL!		Yes		28 years		Clinical nutrition	Clinic or Ambulatory care center		Diabetes Educator		Yes	Yes
08/15/2015 09:55:53 AM	Valid case	Current Preceptor	Female	Not Hispanic	White	White	23	1992	No	Minnesota	56501	Regular internship	Less than 1 year	Yes	Bachelors or less	Bachelor’s degree (BA, BS, AB)		No, not of Hispanic, Latino, or Spanish origin		Yes		RD/RDN	Registered Dietitian (RD) or Registered Dietitian Nutritionist (RDN)	#NULL!	#NULL!	#NULL!	#NULL!	#NULL!	#NULL!	#NULL!	#NULL!	#NULL!	#NULL!	#NULL!	#NULL!	#NULL!		Yes		3 years		Clinical nutrition	Hospital (in-patient/acute care)		Clinical Dietitian		Yes	Yes
08/11/2015 05:17:42 AM	Valid case	Current Preceptor	Female	Not Hispanic	White	White	26	1989	No	Oklahoma	74133	Combined Masters/internship program	Less than 1 year	No	Masters or more	Master’s degree (MS, MA, MEd, MBA)		No, not of Hispanic, Latino, or Spanish origin		Yes		RD/RDN	Registered Dietitian (RD) or Registered Dietitian Nutritionist (RDN)	#NULL!	#NULL!	#NULL!	#NULL!	#NULL!	#NULL!	#NULL!	#NULL!	#NULL!	#NULL!	#NULL!	#NULL!	#NULL!		Yes		#NULL!		Clinical nutrition	Hospital (in-patient/acute care)		Clinical Dietitian		Yes	Yes
08/13/2015 04:33:12 PM	Valid case	Current Preceptor	Female	Not Hispanic	White	White	29	1986	No	California	91791	Combined Masters/internship program	3	Yes	Masters or more	Master’s degree (MS, MA, MEd, MBA)		No, not of Hispanic, Latino, or Spanish origin		Yes		RD/RDN	Registered Dietitian (RD) or Registered Dietitian Nutritionist (RDN)	#NULL!	#NULL!	#NULL!	#NULL!	#NULL!	#NULL!	#NULL!	#NULL!	#NULL!	#NULL!	#NULL!	#NULL!	#NULL!		Yes		3 years		Community or Government	Community/Public Health program		#NULL!	Program Coordinator	No	No
08/11/2015 07:48:48 AM	Valid case	Current Preceptor	Male	Not Hispanic	White	White	61	1954	No	Pennsylvania	19014	Combined Masters/internship program	18	Yes	Masters or more	Master’s degree (MS, MA, MEd, MBA)		No, not of Hispanic, Latino, or Spanish origin		Yes		RD/RDN	Registered Dietitian (RD) or Registered Dietitian Nutritionist (RDN)	#NULL!	#NULL!	#NULL!	#NULL!	#NULL!	#NULL!	#NULL!	#NULL!	#NULL!	#NULL!	#NULL!	#NULL!	#NULL!		Yes		25 years		Clinical nutrition	Hospital (in-patient/acute care)		Clinical Nutrition Manager		No	Yes
08/11/2015 07:08:38 AM	Valid case	Current Preceptor	Female	Not Hispanic	White	White	61	1954	No	North Carolina	28036	Combined Masters/internship program	18	Yes	Masters or more	Master’s degree (MS, MA, MEd, MBA)		No, not of Hispanic, Latino, or Spanish origin		Yes		RD/RDN	Registered Dietitian (RD) or Registered Dietitian Nutritionist (RDN)	#NULL!	#NULL!	#NULL!	#NULL!	#NULL!	#NULL!	#NULL!	#NULL!	#NULL!	#NULL!	#NULL!	#NULL!	#NULL!		Yes, self-employed		18 years		Private Practice/Consultant	Private practice		Registered Dietitian/Registered Dietitian Nutritionist		No	Yes
08/19/2015 12:37:26 PM	Valid case	Former Preceptor	Female	Not Hispanic	White	White	30	1985	No	Kentucky	40223	Combined Masters/internship program	3	Yes	Masters or more	Master’s degree (MS, MA, MEd, MBA)		No, not of Hispanic, Latino, or Spanish origin		Yes		RD/RDN	Registered Dietitian (RD) or Registered Dietitian Nutritionist (RDN)	#NULL!	#NULL!	#NULL!	#NULL!	#NULL!	#NULL!	#NULL!	#NULL!	#NULL!	#NULL!	#NULL!	#NULL!	#NULL!		Yes		4 years		Clinical nutrition	Hospital (in-patient/acute care)		Clinical Dietitian		No	Yes
08/12/2015 03:43:45 PM	Valid case	Current Preceptor	Female	Not Hispanic	White	White	56	1959	No	Ohio	44001	Coordinated DPD/internship program	32	No	Bachelors or less	Bachelor’s degree (BA, BS, AB)		No, not of Hispanic, Latino, or Spanish origin		Yes		RD/RDN	Registered Dietitian (RD) or Registered Dietitian Nutritionist (RDN)	#NULL!	#NULL!	#NULL!	#NULL!	#NULL!	#NULL!	#NULL!	#NULL!	#NULL!	#NULL!	#NULL!	#NULL!	#NULL!		Yes		32 years		Clinical nutrition	Extended care facility		Clinical Dietitian		No	Yes
08/08/2015 07:57:16 AM	Valid case	Current Preceptor	Female	Not Hispanic	White	White	49	1966	No	Colorado	80918	Combined Masters/internship program	19	No	Masters or more	Master’s degree (MS, MA, MEd, MBA)		No, not of Hispanic, Latino, or Spanish origin		Yes		RD/RDN	Registered Dietitian (RD) or Registered Dietitian Nutritionist (RDN)	#NULL!	#NULL!	#NULL!	#NULL!	#NULL!	#NULL!	#NULL!	#NULL!	#NULL!	#NULL!	#NULL!	#NULL!	#NULL!		Yes		15 years		Community or Government	Faculty member at college or university		Faculty		Yes	Yes
08/11/2015 12:08:29 PM	Valid case	Current Preceptor	Female	Not Hispanic	White	White	69	1946	No	Louisiana	70002	Regular internship	43	Don't know/don't remember	Masters or more	Master’s degree (MS, MA, MEd, MBA)		No, not of Hispanic, Latino, or Spanish origin		Yes		RD/RDN	Registered Dietitian (RD) or Registered Dietitian Nutritionist (RDN)	#NULL!	#NULL!	#NULL!	#NULL!	#NULL!	#NULL!	#NULL!	#NULL!	#NULL!	#NULL!	#NULL!	#NULL!	#NULL!		Yes		more than 40 years		Community or Government	Faculty member at college or university		Faculty		Yes	Yes
08/24/2015 01:38:16 PM	Valid case	Former Preceptor	Female	Not Hispanic	White	White	44	1971	No	Illinois	60134	Combined Masters/internship program	20	Don't know/don't remember	Masters or more	Master’s degree (MS, MA, MEd, MBA)		No, not of Hispanic, Latino, or Spanish origin		Yes		RD/RDN	Registered Dietitian (RD) or Registered Dietitian Nutritionist (RDN)	#NULL!	#NULL!	#NULL!	#NULL!	#NULL!	#NULL!	#NULL!	#NULL!	#NULL!	#NULL!	#NULL!	#NULL!	#NULL!		Yes		20 years		Community or Government	Faculty member at college or university		#NULL!	Dietetic Internship Director	Yes	Yes
08/11/2015 10:39:01 AM	Valid case	Current Preceptor	Female	Not Hispanic	White	White	61	1954	No	California	94116	Regular internship	37	Don't know/don't remember	Masters or more	Master’s degree (MS, MA, MEd, MBA)		No, not of Hispanic, Latino, or Spanish origin		Yes		RD/RDN	Registered Dietitian (RD) or Registered Dietitian Nutritionist (RDN)	#NULL!	#NULL!	#NULL!	#NULL!	#NULL!	#NULL!	#NULL!	#NULL!	#NULL!	#NULL!	#NULL!	#NULL!	#NULL!		Yes		35 years		Clinical nutrition	Hospital (in-patient/acute care)		Clinical Nutrition Manager		Yes	Yes
08/16/2015 10:59:40 PM	Valid case	Former Preceptor	Female	Not Hispanic	White	White	26	1989	No	California	95014	Regular internship	3	Yes	Bachelors or less	Bachelor’s degree (BA, BS, AB)		No, not of Hispanic, Latino, or Spanish origin		Yes		RD/RDN	Registered Dietitian (RD) or Registered Dietitian Nutritionist (RDN)	#NULL!	#NULL!	#NULL!	#NULL!	#NULL!	#NULL!	#NULL!	#NULL!	#NULL!	#NULL!	#NULL!	#NULL!	#NULL!		Yes		3 years		Clinical nutrition	Clinic or Ambulatory care center		Pediatric Dietitian		No	Yes
08/11/2015 12:33:59 AM	Valid case	Former Preceptor	Female	Not Hispanic	Other	Asian	57	1958	No	California	91770	Regular internship	25	No	Bachelors or less	Bachelor’s degree (BA, BS, AB)		No, not of Hispanic, Latino, or Spanish origin		Yes		RD/RDN	Registered Dietitian (RD) or Registered Dietitian Nutritionist (RDN)	#NULL!	#NULL!	#NULL!	#NULL!	#NULL!	#NULL!	#NULL!	#NULL!	#NULL!	#NULL!	#NULL!	#NULL!	#NULL!		Yes		25 years		Clinical nutrition	Hospital (in-patient/acute care)		Clinical Nutrition Manager		No	No
08/19/2015 07:32:57 AM	Valid case	Former Preceptor	Female	Not Hispanic	White	White	60	1955	No	Iowa	52402	Regular internship	37	No	Bachelors or less	Bachelor’s degree (BA, BS, AB)		No, not of Hispanic, Latino, or Spanish origin		Yes		RD/RDN	Registered Dietitian (RD) or Registered Dietitian Nutritionist (RDN)	#NULL!	#NULL!	#NULL!	#NULL!	#NULL!	#NULL!	#NULL!	#NULL!	#NULL!	#NULL!	#NULL!	#NULL!	#NULL!		Yes		37 years		Clinical nutrition	Clinic or Ambulatory care center		Clinical Dietitian		No	Yes
08/12/2015 05:24:56 AM	Valid case	Former Preceptor	Female	Not Hispanic	White	White	64	1951	No	Ohio	44691	Regular internship	37	No	Masters or more	Master’s degree (MS, MA, MEd, MBA)		No, not of Hispanic, Latino, or Spanish origin		Yes		RD/RDN	Registered Dietitian (RD) or Registered Dietitian Nutritionist (RDN)	#NULL!	#NULL!	#NULL!	#NULL!	#NULL!	#NULL!	#NULL!	#NULL!	#NULL!	#NULL!	#NULL!	#NULL!	#NULL!		Yes		35 years		Clinical nutrition	Clinic or Ambulatory care center		Registered Dietitian/Registered Dietitian Nutritionist		No	Yes
08/26/2015 11:18:05 PM	Valid case	Current Preceptor	Female	Not Hispanic	Other	Asian	31	1984	No	California	93612	Regular internship	3	Yes	Bachelors or less	Bachelor’s degree (BA, BS, AB)		No, not of Hispanic, Latino, or Spanish origin		Yes		RD/RDN	Registered Dietitian (RD) or Registered Dietitian Nutritionist (RDN)	#NULL!	#NULL!	#NULL!	#NULL!	#NULL!	#NULL!	#NULL!	#NULL!	#NULL!	#NULL!	#NULL!	#NULL!	#NULL!		Yes		6 years		Clinical nutrition	Clinic or Ambulatory care center		Registered Dietitian/Registered Dietitian Nutritionist		No	Yes
08/11/2015 10:43:46 AM	Valid case	Former Preceptor	Female	Not Hispanic	White	White	57	1958	No	South Carolina	29201	Regular internship	29	Yes	Masters or more	Master’s degree (MS, MA, MEd, MBA)		No, not of Hispanic, Latino, or Spanish origin		Yes		RD/RDN	Registered Dietitian (RD) or Registered Dietitian Nutritionist (RDN)	#NULL!	#NULL!	#NULL!	#NULL!	#NULL!	#NULL!	#NULL!	#NULL!	#NULL!	#NULL!	#NULL!	#NULL!	#NULL!		Yes		25 years		Clinical nutrition	Hospital (in-patient/acute care)		Registered Dietitian/Registered Dietitian Nutritionist		No	Yes
08/26/2015 01:41:19 PM	Valid case	Former Preceptor	Female	Not Hispanic	White	White	58	1957	No	New York	12204	Masters plus 6-months work experience	34	No	Masters or more	Master’s degree (MS, MA, MEd, MBA)		No, not of Hispanic, Latino, or Spanish origin		Yes		RD/RDN	Registered Dietitian (RD) or Registered Dietitian Nutritionist (RDN)	#NULL!	#NULL!	#NULL!	#NULL!	#NULL!	#NULL!	#NULL!	#NULL!	#NULL!	#NULL!	#NULL!	#NULL!	#NULL!		Yes		34 years		Community or Government	Government agency (Federal, State, or County)		#NULL!	Nutrition Program Manager	Yes	No
08/11/2015 05:38:24 PM	Valid case	Former Preceptor	Female	Not Hispanic	Other	Asian	59	1956	No	Washington	98136	Coordinated DPD/internship program	36	Don't know/don't remember	Bachelors or less	Bachelor’s degree (BA, BS, AB)		No, not of Hispanic, Latino, or Spanish origin		Yes		RD/RDN	Registered Dietitian (RD) or Registered Dietitian Nutritionist (RDN)	#NULL!	#NULL!	#NULL!	#NULL!	#NULL!	#NULL!	#NULL!	#NULL!	#NULL!	#NULL!	#NULL!	#NULL!	#NULL!		Other (please specify)	self employed culinary education	36 years	not in therapeutics but related food area	Private Practice/Consultant	#NULL!	culinary avocational	#NULL!	President	Yes	Yes	Have not for some time now
08/11/2015 04:50:58 PM	Valid case	Former Preceptor	Female	Not Hispanic	White	White	33	1982	No	Massachusetts	02138	Regular internship	10	No	Masters or more	Master’s degree (MS, MA, MEd, MBA)		No, not of Hispanic, Latino, or Spanish origin		Yes		RD/RDN	Registered Dietitian (RD) or Registered Dietitian Nutritionist (RDN)	#NULL!	#NULL!	#NULL!	#NULL!	#NULL!	#NULL!	#NULL!	#NULL!	#NULL!	#NULL!	#NULL!	#NULL!	#NULL!		Yes, self-employed		10 years		Private Practice/Consultant	Private practice		Registered Dietitian/Registered Dietitian Nutritionist		No	Yes
08/11/2015 07:56:51 AM	Valid case	Former Preceptor	Female	Not Hispanic	White	White	51	1964	No	Pennsylvania	19380	Regular internship	6	No	Masters or more	Master’s degree (MS, MA, MEd, MBA)		No, not of Hispanic, Latino, or Spanish origin		Yes		RD/RDN	Registered Dietitian (RD) or Registered Dietitian Nutritionist (RDN)	#NULL!	#NULL!	#NULL!	#NULL!	#NULL!	#NULL!	#NULL!	#NULL!	#NULL!	#NULL!	#NULL!	#NULL!	#NULL!		Yes		6 years		Community or Government	Community/Public Health program		#NULL!	community/outpatient health educator	No	Yes
08/04/2015 11:06:15 AM	Valid case	Former Preceptor	Male	Not Hispanic	White	White	49	1966	Yes	Colorado	80922	Coordinated DPD/internship program	25	No	Masters or more	Doctorate degree (PhD, DrPH, ScD)		No, not of Hispanic, Latino, or Spanish origin		Yes		RD/RDN	Registered Dietitian (RD) or Registered Dietitian Nutritionist (RDN)	#NULL!	#NULL!	#NULL!	#NULL!	#NULL!	#NULL!	#NULL!	#NULL!	#NULL!	#NULL!	#NULL!	#NULL!	#NULL!		Yes		25 years		Community or Government	Faculty member at college or university		Faculty		Yes	Yes
08/11/2015 05:11:56 PM	Valid case	Former Preceptor	Female	Not Hispanic	White	White	50	1965	No	Pennsylvania	18040	Regular internship	27	No	Bachelors or less	Bachelor’s degree (BA, BS, AB)		No, not of Hispanic, Latino, or Spanish origin		Yes		RD/RDN	Registered Dietitian (RD) or Registered Dietitian Nutritionist (RDN)	#NULL!	#NULL!	#NULL!	#NULL!	#NULL!	#NULL!	#NULL!	#NULL!	#NULL!	#NULL!	#NULL!	#NULL!	#NULL!		Yes, self-employed		14 years		Private Practice/Consultant	Private practice		Nutrition Consultant		No	No
08/12/2015 01:17:05 PM	Valid case	Former Preceptor	Female	Not Hispanic	Other	African American	51	1964	No	Minnesota	55024	#NULL!	#NULL!	#NULL!	Bachelors or less	Associate degree (ex: AA or AS)		No, not of Hispanic, Latino, or Spanish origin		Yes		DTR	#NULL!	Dietetic Technician Registered (DTR)	#NULL!	#NULL!	#NULL!	#NULL!	#NULL!	#NULL!	#NULL!	#NULL!	#NULL!	#NULL!	#NULL!	#NULL!		#NULL!		#NULL!		Community or Government	#NULL!	SNAP-Ed Educator with Extension	#NULL!	SNAP-Ed Educator	No	Yes
08/11/2015 11:32:48 AM	Valid case	Former Preceptor	Female	Not Hispanic	White	White	57	1958	No	Indiana	47304	Coordinated DPD/internship program	34	No	Bachelors or less	Bachelor’s degree (BA, BS, AB)		No, not of Hispanic, Latino, or Spanish origin		Yes		RD/RDN	Registered Dietitian (RD) or Registered Dietitian Nutritionist (RDN)	#NULL!	#NULL!	#NULL!	#NULL!	#NULL!	#NULL!	#NULL!	#NULL!	#NULL!	#NULL!	#NULL!	#NULL!	#NULL!		Yes		34 years		Clinical nutrition	Clinic or Ambulatory care center		Diabetes Educator		Yes	Yes
09/01/2015 03:47:04 PM	Valid case	Former Preceptor	Female	Not Hispanic	White	White	62	1953	No	Wisconsin	53033	Coordinated DPD/internship program	35	Don't know/don't remember	Bachelors or less	Bachelor’s degree (BA, BS, AB)		No, not of Hispanic, Latino, or Spanish origin		Yes		RD/RDN	Registered Dietitian (RD) or Registered Dietitian Nutritionist (RDN)	#NULL!	#NULL!	#NULL!	#NULL!	#NULL!	#NULL!	#NULL!	#NULL!	#NULL!	#NULL!	#NULL!	#NULL!	#NULL!		Not currently employed		more than 40 years		Clinical nutrition	#NULL!	Currently not employed, was employed in Long Term Care/Rehab until May 15, 2015	Gerontological Dietitian		No	Yes	Yes they (I) did, we had a student almost every year in both management and clinical.
08/26/2015 07:06:16 AM	Valid case	Former Preceptor	Female	Not Hispanic	White	White	40	1975	No	Iowa	50703	Regular internship	2	Yes	Masters or more	Master’s degree (MS, MA, MEd, MBA)		No, not of Hispanic, Latino, or Spanish origin		Yes		RD/RDN	Registered Dietitian (RD) or Registered Dietitian Nutritionist (RDN)	#NULL!	#NULL!	#NULL!	#NULL!	#NULL!	#NULL!	#NULL!	#NULL!	#NULL!	#NULL!	#NULL!	#NULL!	#NULL!		Yes		2 years		Food Service or Retail	Supermarket		Registered Dietitian/Registered Dietitian Nutritionist		Yes	Yes
08/21/2015 10:45:42 AM	Valid case	Former Preceptor	Female	Not Hispanic	White	White	47	1968	No	South Carolina	29229	Regular internship	25	Yes	Masters or more	Master’s degree (MS, MA, MEd, MBA)		No, not of Hispanic, Latino, or Spanish origin		Yes		RD/RDN	Registered Dietitian (RD) or Registered Dietitian Nutritionist (RDN)	#NULL!	#NULL!	#NULL!	#NULL!	#NULL!	#NULL!	#NULL!	#NULL!	#NULL!	#NULL!	#NULL!	#NULL!	#NULL!		Yes		25 years		Clinical nutrition	Clinic or Ambulatory care center		Clinical Nutrition Manager	Full time position is an outpatient RD manager. Also consult 8 hours weekly as an eating disorder specialist and teach 4 hours weekly.	No	No
08/13/2015 08:44:14 AM	Valid case	Former Preceptor	Female	Not Hispanic	White	White	28	1987	No	New York	11367	Regular internship	3	Yes	Bachelors or less	Bachelor’s degree (BA, BS, AB)		No, not of Hispanic, Latino, or Spanish origin		Yes		RD/RDN	Registered Dietitian (RD) or Registered Dietitian Nutritionist (RDN)	#NULL!	#NULL!	#NULL!	#NULL!	#NULL!	#NULL!	#NULL!	#NULL!	#NULL!	#NULL!	#NULL!	#NULL!	#NULL!		Not currently employed		3 years		Clinical nutrition	Extended care facility		Gerontological Dietitian		No	I am currently unemployed
08/29/2015 06:00:01 AM	Valid case	Former Preceptor	Female	Not Hispanic	White	White	54	1961	No	Connecticut	06762	#NULL!	32	No	Bachelors or less	Bachelor’s degree (BA, BS, AB)		#NULL!		Yes		RD/RDN	Registered Dietitian (RD) or Registered Dietitian Nutritionist (RDN)	#NULL!	#NULL!	#NULL!	#NULL!	#NULL!	#NULL!	#NULL!	#NULL!	#NULL!	#NULL!	#NULL!	#NULL!	#NULL!		Yes		32 years		Food Service or Retail	School food service (elementary,high school, college)		Food Service Director		Yes	Yes
08/11/2015 09:07:05 AM	Valid case	Former Preceptor	Female	Not Hispanic	White	White	30	1985	No	Nebraska	68116	Regular internship	5	Don't know/don't remember	Bachelors or less	Bachelor’s degree (BA, BS, AB)		No, not of Hispanic, Latino, or Spanish origin		Yes		RD/RDN	Registered Dietitian (RD) or Registered Dietitian Nutritionist (RDN)	#NULL!	#NULL!	#NULL!	#NULL!	#NULL!	#NULL!	#NULL!	#NULL!	#NULL!	#NULL!	#NULL!	#NULL!	#NULL!		Yes		5 years		Food Service or Retail	Supermarket		Registered Dietitian/Registered Dietitian Nutritionist		Yes	Yes
08/11/2015 05:53:35 AM	Valid case	Former Preceptor	Female	Not Hispanic	White	White	30	1985	No	New Jersey	08865	Regular internship	6	Yes	Masters or more	Master’s degree (MS, MA, MEd, MBA)		No, not of Hispanic, Latino, or Spanish origin		Yes		RD/RDN	Registered Dietitian (RD) or Registered Dietitian Nutritionist (RDN)	#NULL!	#NULL!	#NULL!	#NULL!	#NULL!	#NULL!	#NULL!	#NULL!	#NULL!	#NULL!	#NULL!	#NULL!	#NULL!		Yes		6 years		Food Service or Retail	#NULL!	Home Infusion	Vendor Representative		No	No
08/12/2015 01:18:40 PM	Valid case	Former Preceptor	Female	Not Hispanic	White	White	45	1970	No	Minnesota	55720	Regular internship	17	Yes	Bachelors or less	Bachelor’s degree (BA, BS, AB)		No, not of Hispanic, Latino, or Spanish origin		Yes		RD/RDN	Registered Dietitian (RD) or Registered Dietitian Nutritionist (RDN)	#NULL!	#NULL!	#NULL!	#NULL!	#NULL!	#NULL!	#NULL!	#NULL!	#NULL!	#NULL!	#NULL!	#NULL!	#NULL!		Yes		17 years		Clinical nutrition	Clinic or Ambulatory care center		Registered Dietitian/Registered Dietitian Nutritionist		No	Yes
08/11/2015 07:46:45 AM	Valid case	Former Preceptor	Female	Not Hispanic	White	White	26	1989	No	Alabama	35242	Coordinated DPD/internship program	4	No	Masters or more	Master’s degree (MS, MA, MEd, MBA)		No, not of Hispanic, Latino, or Spanish origin		Yes		RD/RDN	Registered Dietitian (RD) or Registered Dietitian Nutritionist (RDN)	#NULL!	#NULL!	#NULL!	#NULL!	#NULL!	#NULL!	#NULL!	#NULL!	#NULL!	#NULL!	#NULL!	#NULL!	#NULL!		Yes		4 years		Community or Government	Community/Public Health program		Nutrition Consultant		No	Yes
08/15/2015 08:37:45 AM	Valid case	Former Preceptor	Female	Not Hispanic	White	White	49	1966	No	Massachusetts	02472	Regular internship	8	Yes	Masters or more	Master’s degree (MS, MA, MEd, MBA)		No, not of Hispanic, Latino, or Spanish origin		Yes		RD/RDN	Registered Dietitian (RD) or Registered Dietitian Nutritionist (RDN)	#NULL!	#NULL!	#NULL!	#NULL!	#NULL!	#NULL!	#NULL!	#NULL!	#NULL!	#NULL!	#NULL!	#NULL!	#NULL!		Yes		8 years		Clinical nutrition	Clinic or Ambulatory care center		Diabetes Educator		No	Yes
08/11/2015 07:42:57 PM	Valid case	Former Preceptor	Female	Not Hispanic	White	White	66	1949	No	Washington	99362	Combined Masters/internship program	16	Yes	Masters or more	Master’s degree (MS, MA, MEd, MBA)		No, not of Hispanic, Latino, or Spanish origin		Yes		RD/RDN	Registered Dietitian (RD) or Registered Dietitian Nutritionist (RDN)	#NULL!	#NULL!	#NULL!	#NULL!	#NULL!	#NULL!	#NULL!	#NULL!	#NULL!	#NULL!	#NULL!	#NULL!	#NULL!		Yes		34 years		Clinical nutrition	Extended care facility		#NULL!	Director-Dietary Services	No	Yes	We did, but not now
08/11/2015 01:19:15 PM	Valid case	Former Preceptor	Female	Not Hispanic	White	White	27	1988	No	Vermont	05404	Regular internship	3	Yes	Bachelors or less	Bachelor’s degree (BA, BS, AB)		No, not of Hispanic, Latino, or Spanish origin		Yes		RD/RDN	Registered Dietitian (RD) or Registered Dietitian Nutritionist (RDN)	#NULL!	#NULL!	#NULL!	#NULL!	#NULL!	#NULL!	#NULL!	#NULL!	#NULL!	#NULL!	#NULL!	#NULL!	#NULL!		Yes		#NULL!		Clinical nutrition	Healthcare provider (HMO, physician)		Clinical Dietitian		No	No
08/11/2015 11:38:52 AM	Valid case	Former Preceptor	Male	Not Hispanic	White	White	62	1953	No	Georgia	30906	Regular internship	34	No	Masters or more	Master’s degree (MS, MA, MEd, MBA)		No, not of Hispanic, Latino, or Spanish origin		Yes		RD/RDN	Registered Dietitian (RD) or Registered Dietitian Nutritionist (RDN)	#NULL!	#NULL!	#NULL!	#NULL!	#NULL!	#NULL!	#NULL!	#NULL!	#NULL!	#NULL!	#NULL!	#NULL!	#NULL!		Yes		34 years		Clinical nutrition	Extended care facility		Clinical Dietitian		No	No
08/11/2015 07:20:15 AM	Valid case	Former Preceptor	Female	Not Hispanic	White	White	26	1989	No	Pennsylvania	19130	Regular internship	2	Yes	Bachelors or less	Bachelor’s degree (BA, BS, AB)		No, not of Hispanic, Latino, or Spanish origin		Yes		RD/RDN	Registered Dietitian (RD) or Registered Dietitian Nutritionist (RDN)	#NULL!	#NULL!	#NULL!	#NULL!	#NULL!	#NULL!	#NULL!	#NULL!	#NULL!	#NULL!	#NULL!	#NULL!	#NULL!		Yes		2 years		Clinical nutrition	Hospital (in-patient/acute care)		Clinical Dietitian		Yes	Yes
08/11/2015 07:50:24 PM	Valid case	Current Preceptor	Female	Not Hispanic	White	White	27	1988	Yes	Utah	84113	Regular internship	2	Yes	Bachelors or less	Bachelor’s degree (BA, BS, AB)		No, not of Hispanic, Latino, or Spanish origin		Yes		RD/RDN	Registered Dietitian (RD) or Registered Dietitian Nutritionist (RDN)	#NULL!	#NULL!	#NULL!	#NULL!	#NULL!	#NULL!	#NULL!	#NULL!	#NULL!	#NULL!	#NULL!	#NULL!	#NULL!		Yes		2 years		Food Service or Retail	#NULL!	Hospital Administrative dietitian	#NULL!	Administrative dietitian, Retail and Sanitation manager	Yes	Yes
08/16/2015 06:11:03 AM	Valid case	Former Preceptor	Female	Not Hispanic	White	White	54	1961	No	New York	13630	Regular internship	28	Don't know/don't remember	Bachelors or less	Bachelor’s degree (BA, BS, AB)		No, not of Hispanic, Latino, or Spanish origin		Yes		RD/RDN	Registered Dietitian (RD) or Registered Dietitian Nutritionist (RDN)	#NULL!	#NULL!	#NULL!	#NULL!	#NULL!	#NULL!	#NULL!	#NULL!	#NULL!	#NULL!	#NULL!	#NULL!	#NULL!		Yes		30 years		Clinical nutrition	Hospital (in-patient/acute care)		Clinical Dietitian		No	#NULL!	We used to but have not over at least for the last three years.
08/27/2015 08:21:25 PM	Valid case	Former Preceptor	Female	Not Hispanic	White	White	44	1971	No	California	91387	Regular internship	21	No	Bachelors or less	Bachelor’s degree (BA, BS, AB)		No, not of Hispanic, Latino, or Spanish origin		Yes		RD/RDN	Registered Dietitian (RD) or Registered Dietitian Nutritionist (RDN)	#NULL!	#NULL!	#NULL!	#NULL!	#NULL!	#NULL!	#NULL!	#NULL!	#NULL!	#NULL!	#NULL!	#NULL!	#NULL!		Yes, self-employed		11 years		Private Practice/Consultant	Consultant - consumer		Registered Dietitian/Registered Dietitian Nutritionist		No	Yes
08/21/2015 07:33:00 AM	Valid case	Former Preceptor	Female	Not Hispanic	White	White	58	1957	No	Rhode Island	02882	Individualized Supervised Practice Pathway (ISPP)	25	No	Bachelors or less	Bachelor’s degree (BA, BS, AB)		No, not of Hispanic, Latino, or Spanish origin		Yes		RD/RDN	Registered Dietitian (RD) or Registered Dietitian Nutritionist (RDN)	#NULL!	#NULL!	#NULL!	#NULL!	#NULL!	#NULL!	#NULL!	#NULL!	#NULL!	#NULL!	#NULL!	#NULL!	#NULL!		Other (please specify)	Retired	34 years		Clinical nutrition	Extended care facility		Clinical Nutrition Manager		No	I am currently unemployed	I supported many students as the regional manager of clinical nutrition for Genesis healthcare
08/11/2015 07:39:40 AM	Valid case	Former Preceptor	Female	Not Hispanic	White	White	29	1986	No	Pennsylvania	17837	Combined Masters/internship program	5	Yes	Masters or more	Master’s degree (MS, MA, MEd, MBA)		No, not of Hispanic, Latino, or Spanish origin		Yes		RD/RDN	Registered Dietitian (RD) or Registered Dietitian Nutritionist (RDN)	#NULL!	#NULL!	#NULL!	#NULL!	#NULL!	#NULL!	#NULL!	#NULL!	#NULL!	#NULL!	#NULL!	#NULL!	#NULL!		Yes		6 years		Food Service or Retail	Hospital (in-patient/acute care)		Food Service Director		Yes	No
08/11/2015 03:24:35 PM	Valid case	Former Preceptor	Female	Not Hispanic	White	White	37	1978	No	Texas	75204	Regular internship	13	Yes	Bachelors or less	Bachelor’s degree (BA, BS, AB)		No, not of Hispanic, Latino, or Spanish origin		Yes		RD/RDN	Registered Dietitian (RD) or Registered Dietitian Nutritionist (RDN)	#NULL!	#NULL!	#NULL!	#NULL!	#NULL!	#NULL!	#NULL!	#NULL!	#NULL!	#NULL!	#NULL!	#NULL!	#NULL!		Yes		14 years		Clinical nutrition	#NULL!	Home Infusion	Registered Dietitian/Registered Dietitian Nutritionist		Yes	No
08/11/2015 03:23:53 AM	Valid case	Current Preceptor	Female	Not Hispanic	White	White	33	1982	No	New Mexico	87112	Regular internship	6	Yes	Masters or more	Master’s degree (MS, MA, MEd, MBA)		No, not of Hispanic, Latino, or Spanish origin		Yes		RD/RDN	Registered Dietitian (RD) or Registered Dietitian Nutritionist (RDN)	#NULL!	#NULL!	#NULL!	#NULL!	#NULL!	#NULL!	#NULL!	#NULL!	#NULL!	#NULL!	#NULL!	#NULL!	#NULL!		Yes		#NULL!		Clinical nutrition	Hospital (in-patient/acute care)		Clinical Dietitian		Yes	Yes
08/11/2015 03:27:51 PM	Valid case	Former Preceptor	Female	Not Hispanic	White	White	51	1964	No	Michigan	49646	Regular internship	27	Yes	Bachelors or less	Bachelor’s degree (BA, BS, AB)		No, not of Hispanic, Latino, or Spanish origin		Yes		RD/RDN	Registered Dietitian (RD) or Registered Dietitian Nutritionist (RDN)	#NULL!	#NULL!	#NULL!	#NULL!	#NULL!	#NULL!	#NULL!	#NULL!	#NULL!	#NULL!	#NULL!	#NULL!	#NULL!		Yes		27 years		Clinical nutrition	Hospital (in-patient/acute care)	Rural Hospital based long term care facility	#NULL!	Administrative Director of Support Services	No	Yes
08/11/2015 09:30:39 AM	Valid case	Former Preceptor	Female	Not Hispanic	White	White	60	1955	No	Texas	78112	Masters plus 6-months work experience	36	Yes	Masters or more	Master’s degree (MS, MA, MEd, MBA)		No, not of Hispanic, Latino, or Spanish origin		Yes		RD/RDN	Registered Dietitian (RD) or Registered Dietitian Nutritionist (RDN)	#NULL!	#NULL!	#NULL!	#NULL!	#NULL!	#NULL!	#NULL!	#NULL!	#NULL!	#NULL!	#NULL!	#NULL!	#NULL!		Yes		36 years		Clinical nutrition	Clinic or Ambulatory care center		Clinical Dietitian		No	No
08/26/2015 12:53:38 PM	Valid case	Former Preceptor	Female	Not Hispanic	White	White	46	1969	No	California	94112	#NULL!	20	No	Bachelors or less	Bachelor’s degree (BA, BS, AB)		No, not of Hispanic, Latino, or Spanish origin		Yes		RD/RDN	Registered Dietitian (RD) or Registered Dietitian Nutritionist (RDN)	#NULL!	#NULL!	#NULL!	#NULL!	#NULL!	#NULL!	#NULL!	#NULL!	#NULL!	#NULL!	#NULL!	#NULL!	#NULL!		Yes		22 years	student work prior to registraton - WIC, food service, nursing home	Private Practice/Consultant	Private practice	suggest modifying the topics. I work for AND. Consider adding non profit.	Registered Dietitian/Registered Dietitian Nutritionist		No	No
08/18/2015 09:06:43 AM	Valid case	Former Preceptor	Female	Not Hispanic	White	White	62	1953	No	Wisconsin	53566	Regular internship	40	No	Bachelors or less	Bachelor’s degree (BA, BS, AB)		No, not of Hispanic, Latino, or Spanish origin		Yes		RD/RDN	Registered Dietitian (RD) or Registered Dietitian Nutritionist (RDN)	#NULL!	#NULL!	#NULL!	#NULL!	#NULL!	#NULL!	#NULL!	#NULL!	#NULL!	#NULL!	#NULL!	#NULL!	#NULL!		Not currently employed		40 years		Clinical nutrition	Hospital (in-patient/acute care)		Clinical Dietitian		Yes	Yes
08/11/2015 11:32:56 AM	Valid case	Former Preceptor	Female	Not Hispanic	White	White	55	1960	No	Florida	32444	Regular internship	29	Don't know/don't remember	Bachelors or less	Bachelor’s degree (BA, BS, AB)		No, not of Hispanic, Latino, or Spanish origin		Yes		RD/RDN	Registered Dietitian (RD) or Registered Dietitian Nutritionist (RDN)	#NULL!	#NULL!	#NULL!	#NULL!	#NULL!	#NULL!	#NULL!	#NULL!	#NULL!	#NULL!	#NULL!	#NULL!	#NULL!		Yes, self-employed		28 years		Private Practice/Consultant	Private practice		#NULL!	owner of solo practice as RDN and CDE	No	No
08/18/2015 05:45:13 AM	Valid case	Former Preceptor	Female	Not Hispanic	White	White	39	1976	No	Tennessee	37922	Regular internship	15	Yes	Bachelors or less	Bachelor’s degree (BA, BS, AB)		No, not of Hispanic, Latino, or Spanish origin		Yes		RD/RDN	Registered Dietitian (RD) or Registered Dietitian Nutritionist (RDN)	#NULL!	#NULL!	#NULL!	#NULL!	#NULL!	#NULL!	#NULL!	#NULL!	#NULL!	#NULL!	#NULL!	#NULL!	#NULL!		Yes		15 years		Clinical nutrition	Extended care facility		Clinical Dietitian		Yes	No
08/11/2015 07:02:55 AM	Valid case	Former Preceptor	Female	Not Hispanic	White	White	42	1973	No	Utah	84094	Combined Masters/internship program	15	No	Masters or more	Master’s degree (MS, MA, MEd, MBA)		No, not of Hispanic, Latino, or Spanish origin		Yes		RD/RDN	Registered Dietitian (RD) or Registered Dietitian Nutritionist (RDN)	#NULL!	#NULL!	#NULL!	#NULL!	#NULL!	#NULL!	#NULL!	#NULL!	#NULL!	#NULL!	#NULL!	#NULL!	#NULL!		Yes, self-employed		17 years		Private Practice/Consultant	Consultant - health care facility		Registered Dietitian/Registered Dietitian Nutritionist		No	Do not know
08/11/2015 04:44:42 PM	Valid case	Former Preceptor	Female	Not Hispanic	White	White	28	1987	No	Idaho	83814	Regular internship	5	Yes	Bachelors or less	Bachelor’s degree (BA, BS, AB)		No, not of Hispanic, Latino, or Spanish origin		Yes		RD/RDN	Registered Dietitian (RD) or Registered Dietitian Nutritionist (RDN)	#NULL!	#NULL!	#NULL!	#NULL!	#NULL!	#NULL!	#NULL!	#NULL!	#NULL!	#NULL!	#NULL!	#NULL!	#NULL!		Yes		5 years		Community or Government	#NULL!	Employee Wellness Program at health care facility	Registered Dietitian/Registered Dietitian Nutritionist	Health Coach	Yes	Yes
08/12/2015 08:59:44 AM	Valid case	Former Preceptor	Female	Not Hispanic	White	White	66	1949	No	New Jersey	08002	Regular internship	42	Don't know/don't remember	Masters or more	Master’s degree (MS, MA, MEd, MBA)		No, not of Hispanic, Latino, or Spanish origin		Yes		RD/RDN	Registered Dietitian (RD) or Registered Dietitian Nutritionist (RDN)	#NULL!	#NULL!	#NULL!	#NULL!	#NULL!	#NULL!	#NULL!	#NULL!	#NULL!	#NULL!	#NULL!	#NULL!	#NULL!		Yes		more than 40 years		Clinical nutrition	Clinic or Ambulatory care center		Clinical Dietitian	Renal Dietitian	No	No
08/14/2015 07:16:57 PM	Valid case	Former Preceptor	Female	Not Hispanic	White	White	73	1942	No	Pennsylvania	15601	Individualized Supervised Practice Pathway (ISPP)	25	No	Masters or more	Master’s degree (MS, MA, MEd, MBA)		No, not of Hispanic, Latino, or Spanish origin		Yes		RD/RDN	Registered Dietitian (RD) or Registered Dietitian Nutritionist (RDN)	#NULL!	#NULL!	#NULL!	#NULL!	#NULL!	#NULL!	#NULL!	#NULL!	#NULL!	#NULL!	#NULL!	#NULL!	#NULL!		Yes		25 years		Clinical nutrition	Hospital (in-patient/acute care)		Clinical Dietitian		No	Yes
08/18/2015 12:30:02 PM	Valid case	Former Preceptor	Female	Not Hispanic	White	White	63	1952	No	North Carolina	28269	Individualized Supervised Practice Pathway (ISPP)	37	Yes	Masters or more	Master’s degree (MS, MA, MEd, MBA)		No, not of Hispanic, Latino, or Spanish origin		Yes		RD/RDN	Registered Dietitian (RD) or Registered Dietitian Nutritionist (RDN)	#NULL!	#NULL!	#NULL!	#NULL!	#NULL!	#NULL!	#NULL!	#NULL!	#NULL!	#NULL!	#NULL!	#NULL!	#NULL!		Yes		37 years		Clinical nutrition	#NULL!	Wellness educator	Clinical Dietitian	Health Coach	No	Do not know
08/18/2015 05:38:52 AM	Valid case	Former Preceptor	Female	Not Hispanic	White	White	64	1951	No	Georgia	31792	Regular internship	40	Yes	Bachelors or less	Bachelor’s degree (BA, BS, AB)		No, not of Hispanic, Latino, or Spanish origin		Yes		RD/RDN	Registered Dietitian (RD) or Registered Dietitian Nutritionist (RDN)	#NULL!	#NULL!	#NULL!	#NULL!	#NULL!	#NULL!	#NULL!	#NULL!	#NULL!	#NULL!	#NULL!	#NULL!	#NULL!		Yes		40 years		Clinical nutrition	Clinic or Ambulatory care center		Registered Dietitian/Registered Dietitian Nutritionist		No	No
08/27/2015 11:40:43 AM	Valid case	Former Preceptor	Female	Not Hispanic	White	White	40	1975	No	California	94595	Regular internship	13	Yes	Masters or more	Master’s degree (MS, MA, MEd, MBA)		No, not of Hispanic, Latino, or Spanish origin		Yes		RD/RDN	Registered Dietitian (RD) or Registered Dietitian Nutritionist (RDN)	#NULL!	#NULL!	#NULL!	#NULL!	#NULL!	#NULL!	#NULL!	#NULL!	#NULL!	#NULL!	#NULL!	#NULL!	#NULL!		Yes		13 years		Clinical nutrition	#NULL!	University Health Center	Clinical Dietitian		Yes	No
08/11/2015 04:14:38 AM	Valid case	Former Preceptor	Female	Not Hispanic	White	White	34	1981	No	New Hampshire	03833	Regular internship	12	No	Masters or more	Master’s degree (MS, MA, MEd, MBA)		No, not of Hispanic, Latino, or Spanish origin		Yes		RD/RDN	Registered Dietitian (RD) or Registered Dietitian Nutritionist (RDN)	#NULL!	#NULL!	#NULL!	#NULL!	#NULL!	#NULL!	#NULL!	#NULL!	#NULL!	#NULL!	#NULL!	#NULL!	#NULL!		Yes		12 years		Food Service or Retail	Supermarket		Registered Dietitian/Registered Dietitian Nutritionist		No	Yes
08/11/2015 07:23:06 AM	Valid case	Former Preceptor	Female	Not Hispanic	White	White	53	1962	No	California	93460	Coordinated DPD/internship program	21	No	Masters or more	Master’s degree (MS, MA, MEd, MBA)		No, not of Hispanic, Latino, or Spanish origin		Yes		RD/RDN	Registered Dietitian (RD) or Registered Dietitian Nutritionist (RDN)	#NULL!	#NULL!	#NULL!	#NULL!	#NULL!	#NULL!	#NULL!	#NULL!	#NULL!	#NULL!	#NULL!	#NULL!	#NULL!		Yes		18 years		Clinical nutrition	Clinic or Ambulatory care center		Diabetes Educator		No	No
08/12/2015 11:19:25 AM	Valid case	Former Preceptor	Female	Not Hispanic	White	White	59	1956	No	New York	12581	Regular internship	29	Yes	Masters or more	Master’s degree (MS, MA, MEd, MBA)		No, not of Hispanic, Latino, or Spanish origin		Yes		RD/RDN	Registered Dietitian (RD) or Registered Dietitian Nutritionist (RDN)	#NULL!	#NULL!	#NULL!	#NULL!	#NULL!	#NULL!	#NULL!	#NULL!	#NULL!	#NULL!	#NULL!	#NULL!	#NULL!		Not currently employed		25 years		Community or Government	Government agency (Federal, State, or County)		#NULL!	Nutrition Administrator	Yes	I am currently unemployed
08/11/2015 08:11:41 AM	Valid case	Former Preceptor	Female	Not Hispanic	White	White	62	1953	No	Nevada	89015	Regular internship	5	Yes	Bachelors or less	Bachelor’s degree (BA, BS, AB)		No, not of Hispanic, Latino, or Spanish origin		Yes		RD/RDN	Registered Dietitian (RD) or Registered Dietitian Nutritionist (RDN)	#NULL!	#NULL!	#NULL!	#NULL!	#NULL!	#NULL!	#NULL!	#NULL!	#NULL!	#NULL!	#NULL!	#NULL!	#NULL!		Yes		5 years		Clinical nutrition	Extended care facility		Registered Dietitian/Registered Dietitian Nutritionist		Yes	No	But we have plans to do so this year.
08/18/2015 08:34:04 AM	Valid case	Never Precepted	Female	Not Hispanic	White	White	25	1990	No	Nebraska	68164	Regular internship	Less than 1 year	Yes	Bachelors or less	Bachelor’s degree (BA, BS, AB)		No, not of Hispanic, Latino, or Spanish origin		Yes		RD/RDN	Registered Dietitian (RD) or Registered Dietitian Nutritionist (RDN)	#NULL!	#NULL!	#NULL!	#NULL!	#NULL!	#NULL!	#NULL!	#NULL!	#NULL!	#NULL!	#NULL!	#NULL!	#NULL!		Yes		3 years		Clinical nutrition	Hospital (in-patient/acute care)		Clinical Dietitian		Yes	Yes
08/26/2015 11:10:46 AM	Valid case	Former Preceptor	Female	Not Hispanic	Other	Other	47	1968	No	Washington	98178	Regular internship	22	No	Masters or more	Doctorate degree (PhD, DrPH, ScD)		No, not of Hispanic, Latino, or Spanish origin		Yes		RD/RDN	Registered Dietitian (RD) or Registered Dietitian Nutritionist (RDN)	#NULL!	#NULL!	#NULL!	#NULL!	#NULL!	#NULL!	#NULL!	#NULL!	#NULL!	#NULL!	#NULL!	#NULL!	#NULL!		Yes, self-employed		22 years		Clinical nutrition	Clinic or Ambulatory care center		Clinical Dietitian		Yes	No
08/18/2015 07:33:04 AM	Valid case	Former Preceptor	Female	Not Hispanic	White	White	31	1984	No	Massachusetts	01752	Coordinated DPD/internship program	9	Don't know/don't remember	Masters or more	Master’s degree (MS, MA, MEd, MBA)		No, not of Hispanic, Latino, or Spanish origin		Yes		RD/RDN	Registered Dietitian (RD) or Registered Dietitian Nutritionist (RDN)	#NULL!	#NULL!	#NULL!	#NULL!	#NULL!	#NULL!	#NULL!	#NULL!	#NULL!	#NULL!	#NULL!	#NULL!	#NULL!		Yes		9 years		Clinical nutrition	Hospital (in-patient/acute care)		#NULL!	Single Site Dietitian	No	Yes
08/11/2015 08:42:28 AM	Valid case	Former Preceptor	Female	Not Hispanic	White	White	39	1976	No	Nebraska	68701	Regular internship	15	No	Masters or more	Master’s degree (MS, MA, MEd, MBA)		No, not of Hispanic, Latino, or Spanish origin		Yes		RD/RDN	Registered Dietitian (RD) or Registered Dietitian Nutritionist (RDN)	#NULL!	#NULL!	#NULL!	#NULL!	#NULL!	#NULL!	#NULL!	#NULL!	#NULL!	#NULL!	#NULL!	#NULL!	#NULL!		Yes		15 years		Clinical nutrition	Hospital (in-patient/acute care)		Clinical Nutrition Manager		Yes	No
08/21/2015 08:54:31 PM	Valid case	Former Preceptor	Female	Not Hispanic	White	White	67	1948	No	Arizona	85234	#NULL!	#NULL!	#NULL!	Bachelors or less	Bachelor’s degree (BA, BS, AB)		No, not of Hispanic, Latino, or Spanish origin		Yes		DTR	#NULL!	Dietetic Technician Registered (DTR)	#NULL!	#NULL!	#NULL!	#NULL!	#NULL!	#NULL!	#NULL!	#NULL!	#NULL!	#NULL!	#NULL!	#NULL!		#NULL!		#NULL!		Clinical nutrition	#NULL!	Recently retired _ was in extended care facility	Dietetic Technician		No	I am currently unemployed
08/11/2015 07:49:56 AM	Valid case	Former Preceptor	Female	Not Hispanic	White	White	25	1990	No	North Carolina	28078	Coordinated DPD/internship program	2	Don't know/don't remember	Bachelors or less	Some college credit, but less than 1 year		No, not of Hispanic, Latino, or Spanish origin		Yes		RD/RDN	Registered Dietitian (RD) or Registered Dietitian Nutritionist (RDN)	#NULL!	#NULL!	#NULL!	#NULL!	#NULL!	#NULL!	#NULL!	#NULL!	#NULL!	#NULL!	#NULL!	#NULL!	#NULL!		Yes		2 years		Private Practice/Consultant	Consultant - corporate		Registered Dietitian/Registered Dietitian Nutritionist		Yes	No
08/11/2015 07:35:32 PM	Valid case	Former Preceptor	Female	Not Hispanic	White	White	49	1966	No	New Jersey	07726	Regular internship	24	Yes	Masters or more	Master’s degree (MS, MA, MEd, MBA)		No, not of Hispanic, Latino, or Spanish origin		Yes		RD/RDN	Registered Dietitian (RD) or Registered Dietitian Nutritionist (RDN)	#NULL!	#NULL!	#NULL!	#NULL!	#NULL!	#NULL!	#NULL!	#NULL!	#NULL!	#NULL!	#NULL!	#NULL!	#NULL!		Not currently employed		13 years		Clinical nutrition	Clinic or Ambulatory care center		Diabetes Educator		No	I am currently unemployed
08/29/2015 02:28:56 PM	Valid case	Never Precepted	Male	Not Hispanic	White	White	33	1982	No	New Mexico	87401	Regular internship	Less than 1 year	No	Masters or more	Master’s degree (MS, MA, MEd, MBA)		No, not of Hispanic, Latino, or Spanish origin		Yes		RD/RDN	Registered Dietitian (RD) or Registered Dietitian Nutritionist (RDN)	#NULL!	#NULL!	#NULL!	#NULL!	#NULL!	#NULL!	#NULL!	#NULL!	#NULL!	#NULL!	#NULL!	#NULL!	#NULL!		Yes		Less than 1 year	a little over 6 mo.	Clinical nutrition	Hospital (in-patient/acute care)		Clinical Dietitian		No	Yes
08/11/2015 09:37:10 AM	Valid case	Former Preceptor	Female	Not Hispanic	White	White	43	1972	No	North Dakota	58601	Combined Masters/internship program	21	Yes	Masters or more	Master’s degree (MS, MA, MEd, MBA)		No, not of Hispanic, Latino, or Spanish origin		Yes		RD/RDN	Registered Dietitian (RD) or Registered Dietitian Nutritionist (RDN)	#NULL!	#NULL!	#NULL!	#NULL!	#NULL!	#NULL!	#NULL!	#NULL!	#NULL!	#NULL!	#NULL!	#NULL!	#NULL!		Yes		21 years		Clinical nutrition	Extended care facility		Clinical Dietitian		#NULL!	Yes
08/11/2015 05:04:59 AM	Invalid case	#NULL!	Female	Not Hispanic	White	White	60	1955	Yes	Maine	04938	#NULL!	#NULL!	#NULL!	#NULL!	Associate degree (ex: AA or AS)		No, not of Hispanic, Latino, or Spanish origin		Yes		DTR	#NULL!	Dietetic Technician Registered (DTR)	#NULL!	#NULL!	#NULL!	#NULL!	#NULL!	#NULL!	#NULL!	#NULL!	#NULL!	#NULL!	#NULL!	#NULL!		#NULL!		#NULL!		Food Service or Retail	Extended care facility		Food Service Director		#NULL!	#NULL!
08/11/2015 07:28:42 PM	Invalid case	#NULL!	Female	Not Hispanic	White	White	47	1968	No	New York	14226	Regular internship	20	No	#NULL!	Master’s degree (MS, MA, MEd, MBA)		No, not of Hispanic, Latino, or Spanish origin		Yes		RD/RDN	Registered Dietitian (RD) or Registered Dietitian Nutritionist (RDN)	#NULL!	#NULL!	#NULL!	#NULL!	#NULL!	#NULL!	#NULL!	#NULL!	#NULL!	#NULL!	#NULL!	#NULL!	#NULL!		Other (please specify)	In sales	12 years		#NULL!	#NULL!		#NULL!		#NULL!	#NULL!
08/11/2015 08:38:29 AM	Invalid case	#NULL!	Female	Not Hispanic	White	White	23	1992	Yes	New York	14215	Other (please explain below)	Less than 1 year	Yes	#NULL!	Bachelor’s degree (BA, BS, AB)		No, not of Hispanic, Latino, or Spanish origin		Yes		RD/RDN	Registered Dietitian (RD) or Registered Dietitian Nutritionist (RDN)	#NULL!	#NULL!	#NULL!	#NULL!	#NULL!	#NULL!	#NULL!	#NULL!	#NULL!	#NULL!	#NULL!	#NULL!	#NULL!		Not currently employed		Less than 1 year		#NULL!	#NULL!		#NULL!		#NULL!	#NULL!
08/18/2015 08:14:42 AM	Invalid case	Never Precepted	Female	Hispanic	White	White	27	1988	No	Pennsylvania	19152	Regular internship	2	No	#NULL!	Master’s degree (MS, MA, MEd, MBA)		Yes, another Hispanic, Latino, or Spanish origin	Dominican	Yes		RD/RDN	Registered Dietitian (RD) or Registered Dietitian Nutritionist (RDN)	#NULL!	#NULL!	#NULL!	#NULL!	#NULL!	#NULL!	#NULL!	#NULL!	#NULL!	#NULL!	#NULL!	#NULL!	#NULL!		Yes		5 years		Private Practice/Consultant	Consultant - corporate		Nutrition Consultant		Yes	Yes
08/14/2015 08:49:03 AM	Invalid case	Current Preceptor	Female	Not Hispanic	White	White	38	1977	No	New York	10598	Regular internship	15	Yes	#NULL!	Master’s degree (MS, MA, MEd, MBA)		No, not of Hispanic, Latino, or Spanish origin		Yes		RD/RDN	Registered Dietitian (RD) or Registered Dietitian Nutritionist (RDN)	#NULL!	#NULL!	#NULL!	#NULL!	#NULL!	#NULL!	#NULL!	#NULL!	#NULL!	#NULL!	#NULL!	#NULL!	#NULL!		Yes		15 years		Clinical nutrition	Hospital (in-patient/acute care)		Clinical Nutrition Manager		No	Yes
08/11/2015 06:29:17 AM	Invalid case	Never Precepted	Female	Not Hispanic	White	White	23	1992	No	North Carolina	27502	Coordinated DPD/internship program	Less than 1 year	Yes	#NULL!	Bachelor’s degree (BA, BS, AB)		No, not of Hispanic, Latino, or Spanish origin		Yes		RD/RDN	Registered Dietitian (RD) or Registered Dietitian Nutritionist (RDN)	#NULL!	#NULL!	#NULL!	#NULL!	#NULL!	#NULL!	#NULL!	#NULL!	#NULL!	#NULL!	#NULL!	#NULL!	#NULL!		Not currently employed		#NULL!		#NULL!	#NULL!		#NULL!		Yes	I am currently unemployed
08/11/2015 05:23:16 PM	Invalid case	Never Precepted	Female	Not Hispanic	White	White	31	1984	No	Pennsylvania	15767	Combined Masters/internship program	7	No	#NULL!	Master’s degree (MS, MA, MEd, MBA)		No, not of Hispanic, Latino, or Spanish origin		Yes		RD/RDN	Registered Dietitian (RD) or Registered Dietitian Nutritionist (RDN)	#NULL!	#NULL!	#NULL!	#NULL!	#NULL!	#NULL!	#NULL!	#NULL!	#NULL!	#NULL!	#NULL!	#NULL!	#NULL!		Yes		8 years		#NULL!	#NULL!		Registered Dietitian/Registered Dietitian Nutritionist		No	No
08/18/2015 06:53:39 PM	Invalid case	Never Precepted	Female	Not Hispanic	White	White	61	1954	No	Pennsylvania	17007	Regular internship	38	No	#NULL!	Bachelor’s degree (BA, BS, AB)		No, not of Hispanic, Latino, or Spanish origin		Yes		RD/RDN	Registered Dietitian (RD) or Registered Dietitian Nutritionist (RDN)	#NULL!	#NULL!	#NULL!	#NULL!	#NULL!	#NULL!	#NULL!	#NULL!	#NULL!	#NULL!	#NULL!	#NULL!	#NULL!		Not currently employed		27 years		#NULL!	#NULL!	retired	#NULL!	retired	No	I am currently unemployed
08/23/2015 09:49:15 AM	Invalid case	#NULL!	Female	Not Hispanic	White	White	81	1934	No	Texas	79106	Regular internship	51 or more	No	#NULL!	Master’s degree (MS, MA, MEd, MBA)		No, not of Hispanic, Latino, or Spanish origin		Yes		RD/RDN	Registered Dietitian (RD) or Registered Dietitian Nutritionist (RDN)	#NULL!	#NULL!	#NULL!	#NULL!	#NULL!	#NULL!	#NULL!	#NULL!	#NULL!	#NULL!	#NULL!	#NULL!	#NULL!		Yes		more than 40 years		Clinical nutrition	Hospital (in-patient/acute care)		Registered Dietitian/Registered Dietitian Nutritionist		No	No
08/26/2015 11:01:25 AM	Invalid case	#NULL!	Female	Not Hispanic	White	White	23	1992	No	Tennessee	37212	Coordinated DPD/internship program	Less than 1 year	Yes	#NULL!	Bachelor’s degree (BA, BS, AB)		No, not of Hispanic, Latino, or Spanish origin		Yes		RD/RDN	Registered Dietitian (RD) or Registered Dietitian Nutritionist (RDN)	#NULL!	#NULL!	#NULL!	#NULL!	#NULL!	#NULL!	#NULL!	#NULL!	#NULL!	#NULL!	#NULL!	#NULL!	#NULL!		Not currently employed		I have never worked in the nutrition and dietetics field.		Clinical nutrition	Hospital (in-patient/acute care)		Registered Dietitian/Registered Dietitian Nutritionist		No	I am currently unemployed
08/18/2015 05:34:59 AM	Invalid case	Never Precepted	Female	Not Hispanic	White	White	34	1981	Yes	Rhode Island	02891	Other (please explain below)	Less than 1 year	Yes	#NULL!	Bachelor’s degree (BA, BS, AB)		No, not of Hispanic, Latino, or Spanish origin		Yes		RD/RDN	Registered Dietitian (RD) or Registered Dietitian Nutritionist (RDN)	#NULL!	#NULL!	#NULL!	#NULL!	#NULL!	#NULL!	#NULL!	#NULL!	#NULL!	#NULL!	#NULL!	#NULL!	#NULL!		Not currently employed		Less than 1 year		#NULL!	#NULL!	Not currently employed	Registered Dietitian/Registered Dietitian Nutritionist		Yes	I am currently unemployed
08/15/2015 07:10:32 AM	Invalid case	Never Precepted	Female	Not Hispanic	White	White	62	1953	No	Missouri	63701	Regular internship	Less than 1 year	Yes	#NULL!	Bachelor’s degree (BA, BS, AB)		No, not of Hispanic, Latino, or Spanish origin		Yes		RD/RDN	Registered Dietitian (RD) or Registered Dietitian Nutritionist (RDN)	#NULL!	#NULL!	#NULL!	#NULL!	#NULL!	#NULL!	#NULL!	#NULL!	#NULL!	#NULL!	#NULL!	#NULL!	#NULL!		Not currently employed		#NULL!		#NULL!	#NULL!		#NULL!		No	I am currently unemployed
08/20/2015 06:48:06 AM	Invalid case	Never Precepted	Male	Hispanic	White	White	29	1986	Yes	California	93030	#NULL!	#NULL!	#NULL!	#NULL!	Bachelor’s degree (BA, BS, AB)		Yes, Mexican, Mexican American, Chicano		Yes		DTR	#NULL!	Dietetic Technician Registered (DTR)	#NULL!	#NULL!	#NULL!	#NULL!	#NULL!	#NULL!	#NULL!	#NULL!	#NULL!	#NULL!	#NULL!	#NULL!		#NULL!		#NULL!		#NULL!	#NULL!	Dietetic Intern	#NULL!	Dietetic Intern	No	Yes
08/26/2015 06:43:55 PM	Invalid case	Current Preceptor	Prefer not to answer	Not Hispanic	White	White	27	1988	No	Illinois	61701	Regular internship	3	Yes	#NULL!	Bachelor’s degree (BA, BS, AB)		No, not of Hispanic, Latino, or Spanish origin		Yes		RD/RDN	Registered Dietitian (RD) or Registered Dietitian Nutritionist (RDN)	#NULL!	#NULL!	#NULL!	#NULL!	#NULL!	#NULL!	#NULL!	#NULL!	#NULL!	#NULL!	#NULL!	#NULL!	#NULL!		Yes		3 years		Private Practice/Consultant	Consultant - health care facility		Nutrition Consultant		No	Yes
08/11/2015 07:29:21 AM	Invalid case	Current Preceptor	Female	Not Hispanic	White	White	#NULL!	#NULL!	No	#NULL!		Regular internship	10	Yes	#NULL!	Bachelor’s degree (BA, BS, AB)		No, not of Hispanic, Latino, or Spanish origin		Yes		RD/RDN	Registered Dietitian (RD) or Registered Dietitian Nutritionist (RDN)	#NULL!	#NULL!	#NULL!	#NULL!	#NULL!	#NULL!	#NULL!	#NULL!	#NULL!	#NULL!	#NULL!	#NULL!	#NULL!		Yes		10 years		Clinical nutrition	Hospital (in-patient/acute care)		Clinical Dietitian		Yes	Yes
08/11/2015 05:50:13 AM	Invalid case	Current Preceptor	Female	Not Hispanic	White	White	28	1987	No	Missouri	63130	Combined Masters/internship program	1	Yes	#NULL!	Master’s degree (MS, MA, MEd, MBA)		No, not of Hispanic, Latino, or Spanish origin		Yes		RD/RDN	Registered Dietitian (RD) or Registered Dietitian Nutritionist (RDN)	#NULL!	#NULL!	#NULL!	#NULL!	#NULL!	#NULL!	#NULL!	#NULL!	#NULL!	#NULL!	#NULL!	#NULL!	#NULL!		Yes		3 years		#NULL!	#NULL!		Registered Dietitian/Registered Dietitian Nutritionist		Yes	Yes
08/11/2015 08:13:34 AM	Invalid case	Former Preceptor	Female	#NULL!	Other	Other	78	1937	No	Texas	77493	Masters plus 6-months work experience	34	Yes	#NULL!	Master’s degree (MS, MA, MEd, MBA)		#NULL!	West Indian	Yes		RD/RDN	Registered Dietitian (RD) or Registered Dietitian Nutritionist (RDN)	#NULL!	#NULL!	#NULL!	#NULL!	#NULL!	#NULL!	#NULL!	#NULL!	#NULL!	#NULL!	#NULL!	#NULL!	#NULL!		Yes		more than 40 years		Clinical nutrition	Hospital (in-patient/acute care)		Clinical Dietitian		Yes	No
08/18/2015 11:30:21 AM	Invalid case	Never Precepted	Female	Not Hispanic	White	White	59	1956	No	Minnesota	55803	Other (please explain below)	35	Yes	#NULL!	Doctorate degree (PhD, DrPH, ScD)		No, not of Hispanic, Latino, or Spanish origin		Yes		RD/RDN	Registered Dietitian (RD) or Registered Dietitian Nutritionist (RDN)	#NULL!	#NULL!	#NULL!	#NULL!	#NULL!	#NULL!	#NULL!	#NULL!	#NULL!	#NULL!	#NULL!	#NULL!	#NULL!		Yes		35 years		Community or Government	Faculty member at college or university		Faculty		No	Yes
08/11/2015 08:56:52 AM	Invalid case	Former Preceptor	Female	Not Hispanic	White	White	80	1935	No	North Carolina	27614	Regular internship	42	Yes	#NULL!	Bachelor’s degree (BA, BS, AB)	plus 8 hours graduate courses	No, not of Hispanic, Latino, or Spanish origin		Yes		RD/RDN	Registered Dietitian (RD) or Registered Dietitian Nutritionist (RDN)	#NULL!	#NULL!	#NULL!	#NULL!	#NULL!	#NULL!	#NULL!	#NULL!	#NULL!	#NULL!	#NULL!	#NULL!	#NULL!	will retired completely 2015	Other (please specify)	retired	more than 40 years		#NULL!	#NULL!	retired from STATE govt. in management of department	Registered Dietitian/Registered Dietitian Nutritionist	until retirement	Yes	Do not know	Whule I was employed prior to retirement, we did.
08/11/2015 09:05:47 AM	Invalid case	#NULL!	Female	Not Hispanic	White	White	22	1993	No	Massachusetts	01501	Coordinated DPD/internship program	Less than 1 year	Yes	#NULL!	Bachelor’s degree (BA, BS, AB)		No, not of Hispanic, Latino, or Spanish origin		Yes		RD/RDN	Registered Dietitian (RD) or Registered Dietitian Nutritionist (RDN)	#NULL!	#NULL!	#NULL!	#NULL!	#NULL!	#NULL!	#NULL!	#NULL!	#NULL!	#NULL!	#NULL!	#NULL!	#NULL!		No, employed in another field		I have never worked in the nutrition and dietetics field.		Food Service or Retail	School food service (elementary,high school, college)		#NULL!	Food waste reduction coordinator	No	Yes
08/18/2015 02:57:00 AM	Invalid case	#NULL!	Female	Not Hispanic	White	White	67	1948	No	Michigan	48150	Masters plus 6-months work experience	42	No	#NULL!	Master’s degree (MS, MA, MEd, MBA)		No, not of Hispanic, Latino, or Spanish origin		Yes		RD/RDN	Registered Dietitian (RD) or Registered Dietitian Nutritionist (RDN)	#NULL!	#NULL!	#NULL!	#NULL!	#NULL!	#NULL!	#NULL!	#NULL!	#NULL!	#NULL!	#NULL!	#NULL!	#NULL!		No, employed in another field		20 years		#NULL!	#NULL!	Employed outside of dietetics	#NULL!	Parishioner Relations	Yes	No
08/18/2015 04:36:44 AM	Invalid case	Current Preceptor	Female	Not Hispanic	White	White	41	1974	No	Florida	33559	Coordinated DPD/internship program	13	Yes	#NULL!	Bachelor’s degree (BA, BS, AB)		No, not of Hispanic, Latino, or Spanish origin		Yes		RD/RDN	Registered Dietitian (RD) or Registered Dietitian Nutritionist (RDN)	#NULL!	#NULL!	#NULL!	#NULL!	#NULL!	#NULL!	#NULL!	#NULL!	#NULL!	#NULL!	#NULL!	#NULL!	#NULL!		No, employed in another field		13 years		Food Service or Retail	Hospital (in-patient/acute care)		Food Service Director		No	Yes
08/11/2015 08:31:57 PM	Invalid case	#NULL!	Female	Not Hispanic	White	White	38	1977	No	Colorado	80903	Coordinated DPD/internship program	12	No	#NULL!	Bachelor’s degree (BA, BS, AB)		No, not of Hispanic, Latino, or Spanish origin		Yes		RD/RDN	Registered Dietitian (RD) or Registered Dietitian Nutritionist (RDN)	#NULL!	#NULL!	#NULL!	#NULL!	#NULL!	#NULL!	#NULL!	#NULL!	#NULL!	#NULL!	#NULL!	#NULL!	#NULL!		Maybe, not sure		12 years		#NULL!	#NULL!	Dietary supplement manufacture	#NULL!	Technical Director	No	No
08/11/2015 08:57:16 AM	Invalid case	Former Preceptor	Female	Not Hispanic	White	White	51	1964	No	Ohio	43123	Regular internship	26	No	#NULL!	Master’s degree (MS, MA, MEd, MBA)		No, not of Hispanic, Latino, or Spanish origin		Yes		RD/RDN	Registered Dietitian (RD) or Registered Dietitian Nutritionist (RDN)	#NULL!	#NULL!	#NULL!	#NULL!	#NULL!	#NULL!	#NULL!	#NULL!	#NULL!	#NULL!	#NULL!	#NULL!	#NULL!		No, employed in another field		8 years		#NULL!	#NULL!	I am not currently practicing, but I was always in a clinical setting when I was in practice.	Clinical Dietitian	previous position	No	I am currently unemployed	I am not currently employed in dietetics.
[truncated: 180 more columns]
